# Supplementary material for: A persistent prefrontal reference frame across time and task rules
Source: Nat Commun. 2024 Mar 8;15:2115. doi: 10.1038/s41467-024-46350-4 (PMC10923947; doi:10.1038/s41467-024-46350-4)
Supplement: Supplementary file 6 — Source Data [file 41467_2024_46350_MOESM6_ESM.xlsx]

## Sheet: Fig 1b
All data in this figure is aquired from male mice.
Behavioural performance (proportion correct)													Proportion of neurons active		# neurons active
													on 2 subseqent sessions
recording day
1	2	3	4	5	6	7	8	10	15	16	23	24	prop. active		first day	all days
0.84	0.818182	0.8	0.885714	0.756757	0.780488	0.790698	0.794872	0.783784	0.795455	0.761905	0.711538	0.960784	0.821402		215	96
0.952381	0.96875	0.944444	0.944444	0.974359	1	0.976744	0.842105	0.9375	0.939394	0.923077	0.880952	0.928571	0.847028		28	17
0.894737	0.75	0.777778	0.690476	0.674419	0.822222	0.72093	0.777778	0.555556	0.7	0.767442	0.73913	0.693878	0.684154		30	6
0.805556	0.923077	0.805556	0.911765	0.902439	0.93617	0.877551	0.857143	0.925926	0.862069	0.823529	0.914286	0.921053	0.799933		44	18
0.85	0.96	0.652174	0.884615	0.794118	0.805556	0.83871	0.866667	0.814815	0.931034	0.875	0.633333	0.833333	0.841157		133	64
0.763158	0.735294	0.785714	0.783784	0.735294	0.655172	0.772727	0.72	0.809524	0.703704	0.866667	0.756757	0.861111	0.826605		293	131
0.818182	0.875	0.575758	0.809524	0.866667	0.685714	0.90625	0.897436	0.918919	0.909091	0.925	0.888889	0.941176	0.841477		137	71
0.888889	0.742857	0.966667	0.870968	0.736842	0.757576	0.789474	0.722222	0.837838	0.942857	0.75	0.83871	0.837838	0.828079		229	99

## Sheet: Fig 1c
All data in this figure is aquired from male mice.
Mean activity														Side index
recording day	1	2	3	4	5	6	7	8	10	15	16	23	24	recording day	1	2	3	4	5	6	7	8	10	15	16	23	24
	0.509379	0.0659103	0.100877	0.0585898	0.0675415	0.0195664	0.0369951	0.317534	0.177153	0.195795	0.00972149	0.286463	0.30416		-1	-1	-0.67035	-0.954257	-0.941204	-0.818595	-0.768131	-0.501668	-0.823611	-0.549651	-0.754693	-0.960437	-0.723726
	0.510992	0.280239	0.0430341	0.00788751	0	0.00904524	0	0	0	0.0207966	0.26525	0.941794	0.209807		-1	-1	-1	-1	-1	nan	-1	nan	-1	nan	nan	-1	nan
	0.522196	0.327627	0.430496	0.730287	0.250937	0.948223	0.590422	0.556496	0.165109	0.67458	0.267361	0.101124	0.157044		-1	-1	-1	-1	-1	-0.967363	-1	-1	-1	-0.966193	-1	-1	-1
	0.532785	1.98874	0.97695	1.7468	1.57486	1.70009	1.45701	2.07302	2.76847	2.9184	2.83521	0.576941	3.67679		-1	-1	-1	-1	-1	-1	-1	-1	-1	-1	-1	-1	-0.97835
	0.571897	0.107478	0.211278	0.897597	0.228173	0.295752	1.73099	1.11395	4.82379	2.39718	2.41591	0.80377	1.96875		-1	-0.942467	-0.983584	-1	-0.973146	-0.958508	-0.962262	-1	-1	-0.995537	-1	-0.828004	-0.895696
	0.580685	0	0.11874	0.404105	0	0.0545291	0.0605675	0.00827927	0.259684	0	0	0	0		-1	-1	-1	-1	-1	-1	-1	-1	-1	-1	-1	-1	-1
	0.603714	0.572351	0.150399	0.288165	0.0182403	0.244109	0.0717413	0.403289	0.333521	0.244701	0.548324	0.335299	0.442278		-1	-1	-1	-1	-0.929247	-1	-1	-1	-1	-1	-1	-1	-1
	0.638962	1.63044	0.258654	1.23418	2.04715	1.83017	0.889769	0.27436	0.761599	1.96088	0.669573	1.54477	2.1349		-1	-0.959937	-0.933548	-0.850669	-1	-0.888078	-0.821983	-0.849612	-0.866332	-1	-0.612201	-0.904038	-1
	0.642208	0.904548	1.29576	1.56429	1.86563	1.42153	0.820525	1.4924	1.21146	1.09512	1.43117	1.65439	1.8221		-0.983694	-1	-1	-0.778972	-0.881097	-1	-0.596294	-1	-1	-1	-0.583957	nan	nan
	0.643524	0.189977	1.03871	1.61711	3.07338	0.940064	1.8643	4.03912	0.35149	0.681535	1.49288	5.28052	5.01822		-0.977754	-1	-0.866924	-1	-0.964072	-1	-1	-1	-1	-1	-1	-1	-1
	0.675696	0.820734	0.324719	0.14864	0.13224	0.00468263	0	0	0	0.250417	1.40362	0.443819	0.465429		-0.96401	-1	-0.964426	-1	-0.944601	-0.961786	-0.944427	-0.975149	-0.977892	-0.987958	-0.94291	-1	-0.938672
	0.684623	0.586453	0.00970892	0.0845182	0.562763	0.514826	0.405013	0.799576	1.02437	0.430167	0.152751	0	0		-0.941658	-0.982801	-1	-0.993881	-0.94823	-1	-0.963154	-1	-1	-1	-0.996638	-0.784193	-1
	0.688584	0.0969136	0.510266	0.339041	0.698732	0.362155	0.828533	0.529118	0.829545	0.793883	1.92367	1.55074	1.23361		-0.94114	-0.88315	-0.995931	-0.996831	-0.991762	-1	-0.990386	-0.989162	-1	-1	-0.957493	-1	-0.998895
	0.696135	0.046838	0.293705	0.513764	0.337145	0.0833966	0.116465	0.461958	0.503114	1.37825	0.337017	0.833553	0.475853		-0.939498	-0.932626	-1	-1	-0.957782	-1	-0.972805	-1	-0.975721	-0.923225	-0.975709	-0.861865	-1
	0.72451	0.0976867	1.69044	1.06301	1.64685	3.21657	1.79188	0.241639	2.9178	2.18284	1.43449	0.914412	1.04217		-0.922746	-0.632906	-0.663482	-0.705119	-0.905186	-0.865434	-0.65	-0.693652	-0.704696	-0.656889	-0.622766	-0.397809	-0.825895
	0.742044	0.108683	0.560608	0.356094	1.53511	1.45768	1.54351	1.98497	0.612875	3.24603	1.60449	1.27102	0.194368		-0.920483	-0.689758	-0.924069	-0.94585	-0.889321	-1	-1	-1	-0.930596	-1	-1	-0.592872	-0.990476
	0.744143	1.03951	1.08364	0.835878	0.396028	0.819038	0.953067	0.985128	1.90428	2.27354	1.75597	2.81945	1.38558		-0.918368	-0.846623	-0.694015	-0.660055	-0.638554	-0.552126	-0.464724	-0.508501	-0.668809	-0.567332	-0.582778	-0.410515	-0.603503
	0.757396	0.65346	0.486757	0.441479	0.926471	0.521256	0.611412	0.48756	0.327674	0.0796237	0.43166	0.151924	0.392025		-0.916449	-0.936642	-0.900817	-0.745594	-0.905675	-0.840985	-0.732668	-0.78921	-0.714737	-0.953281	-0.882786	-0.504807	-0.841218
	0.779576	0.0607178	0.106539	0.414047	0.10684	0	0.0493319	0.0173851	0	0	0.0696279	0.11914	0.0272246		-0.913127	-0.595259	-0.60583	-0.682637	-0.567415	-0.382888	-0.409387	-0.571121	-0.614527	-0.469235	-0.464947	-0.450679	-0.660588
	0.780865	0.20426	0.249173	0.65762	1.85742	2.36075	1.81959	3.06091	3.14457	0.164152	0.466261	0.507769	0.261503		-0.90912	nan	-1	-0.823605	nan	-1	-1	-1	-1	nan	nan	nan	nan
	0.794193	9.45949	1.1202	3.68868	2.16404	0.785312	7.48355	10.978	8.13586	0.960715	0.268765	9.1384	5.92989		-0.901361	-0.856418	-1	-0.834776	-0.910172	-0.688236	-0.906881	-0.576557	-0.844454	-0.929189	-0.96685	-0.762268	-0.777338
	0.795714	0.524852	0.0762942	0.940319	0.0558243	0.378076	0.0230091	0	0.0715353	0.302679	0.0446826	0.206907	0.958716		-0.878006	-1	-0.929012	-1	-0.357961	nan	-0.944133	-0.934798	-1	-0.88299	-0.86291	-1	-0.919186
	0.795991	0.792363	2.02765	0.375916	0.750645	0	1.02032	0.706028	1.24976	0.460533	0.419789	1.18889	0.448583		-0.87128	-0.860805	-1	-0.951132	-0.992821	-0.980579	-1	-1	-1	-0.531162	-0.00379845	-0.908979	-0.92423
	0.803337	1.91054	2.85735	2.14805	3.02866	3.29907	2.52788	3.65466	1.73359	1.25455	1.45756	0.898107	0.93955		-0.860189	-0.97362	-1	-1	-0.985754	-1	-1	-0.912158	-1	-1	-1	-0.989739	-0.992425
	0.809356	0.943029	0.748841	0.731023	1.15401	1.61879	1.92014	3.64369	4.10564	5.89928	6.51802	7.32393	5.59627		-0.848508	-1	-1	0.0237491	1	nan	1	1	nan	nan	1	1	1
	0.827958	1.18443	1.35561	1.41052	1.17601	0.690312	1.68896	1.41614	1.35308	0.362951	0.414396	1.23306	0.89378		-0.843785	-1	-1	-1	-1	-1	-1	-1	-1	-1	-1	-1	-1
	0.832489	0.450086	0.875419	0.467177	0.701585	0.183371	0.379574	0.51176	0.526728	0.695865	0.746839	0.80411	0.369403		-0.824055	-0.15387	-0.449991	-0.585204	-0.467761	-0.578506	-0.714945	-0.214779	-0.950591	-0.909565	-0.510646	-0.729774	-0.253895
	0.835536	0.699474	1.1689	0.727441	0.727174	0.29423	0.817686	1.35071	1.60951	1.04376	1.03355	1.18981	1.08077		-0.80472	-0.89034	-0.920186	-0.718716	-0.894892	-1	-0.947295	-1	-0.952001	-1	-1	-1	-0.956182
	0.853607	0.289846	0.568195	1.43691	0.474683	0.777811	0.510209	0.982685	1.43943	0.589454	1.59801	1.11191	1.19228		-0.804587	0.427906	-1	-1	0.961581	-1	-1	-1	-1	nan	0.553448	1	1
	0.856137	1.60205	1.39933	2.86519	1.20402	1.49984	0.403492	0.253974	2.15793	1.52639	1.63766	2.58204	2.23935		-0.801866	-0.175594	-0.253953	-0.127417	-0.116642	-0.397934	-0.121823	-0.0102556	-0.916903	0.375466	-0.341345	-0.621103	-0.381981
	0.890025	0.242392	0.691211	1.62057	1.61699	1.49877	0.374343	0.374429	0.652716	1.03825	0.922546	0.591418	1.56219		-0.784458	-0.650366	-0.788636	-0.553399	-0.90237	-0.698136	-0.715058	-0.294963	-0.416827	-0.884029	-0.890631	-0.97682	-0.748011
	0.932615	0.207937	0.519674	0.503747	1.12821	1.53846	0.85361	0.850126	0.581636	1.42009	0.241288	0.162572	0.382895		-0.77912	-1	-0.923555	-0.642946	-0.884119	-1	-1	-1	-0.52974	-1	-1	-1	-0.900299
	0.974521	0.513797	1.18996	1.48604	1.71871	0.500173	0.946916	1.36296	3.04058	2.71945	3.08269	3.28735	1.30368		-0.763132	0.914069	0.363543	-0.206522	1	1	nan	nan	nan	-1	-0.52901	-0.713973	-0.803398
	0.984208	1.79605	0.588582	1.67626	2.30163	1.60505	2.81952	2.06325	2.53173	2.86469	0.712894	1.55651	0.938011		-0.75979	-0.046754	-0.738675	0.0310097	-0.475582	-0.527876	-0.25853	-0.0948861	-0.108236	-0.697078	-0.0105312	0.219352	-0.0738182
	0.988411	0.324663	1.93377	0.973393	1.13065	2.80099	2.57917	0.700601	1.64197	0.178996	2.13111	0.527948	1.94067		-0.724977	-0.665498	-0.369543	-0.380862	-0.62408	-0.552404	-0.690774	-0.384286	-0.346778	-0.887773	-0.615397	-0.466733	-0.842361
	1.01383	0.88089	1.33644	0.657794	0.661653	0.338628	0.709083	0.784821	0.887001	0.663671	0.682083	0.18751	1.0161		-0.694833	-1	0.297297	0.248939	0.352303	0.391633	-0.0737639	0.520734	0.272919	-0.270875	0.422196	-0.437578	-0.201042
	1.02067	0.419067	0.102784	0.455295	0.219395	0.0430968	0.0852804	0.141809	0.233865	0	0.185618	0.0845477	0.0757376		-0.693272	-1	-0.710912	-1	-0.974713	-1	-0.839412	-0.856602	-1	-1	-0.901599	-0.869596	-1
	1.02401	0.975282	1.32341	1.5426	0.239127	0.495075	0.646561	0.454036	1.04098	1.49877	1.07901	1.12947	0.591573		-0.662138	-0.553692	-0.340456	-0.956875	-0.341898	-0.870632	-0.448611	-1	-0.596271	-1	-0.585668	-0.299643	-0.734019
	1.03645	1.63239	1.08381	1.02363	1.22458	0.968634	0.740575	0.411775	0.329855	0.820547	1.35179	2.08878	1.05426		-0.650086	-0.810426	-0.752427	-0.52854	-0.845238	-0.857364	-0.932367	-0.944149	-0.820678	-0.959587	-0.930266	-0.871371	-1
	1.0554	0.738427	0	0.782727	2.17907	0.998479	0.96207	2.82576	0.484822	1.30948	3.0925	2.98782	2.21572		-0.644593	-0.464532	-0.621074	-0.872703	-0.984411	-0.69265	-0.717964	-0.67807	-0.911932	-0.568046	-0.744126	-0.925636	-1
	1.06678	3.58356	2.28677	1.60458	2.40222	4.04755	2.02209	2.55336	3.1012	2.76822	1.53566	3.72372	2.70153		-0.638749	-0.689619	-0.676316	-0.69648	-0.764898	-0.681234	-0.817101	-0.582953	-0.836679	-1	-0.812399	-0.675679	-0.957538
	1.12921	1.80687	2.11719	1.20877	1.18612	0.298408	0.440923	1.38644	1.99097	1.52704	1.43758	1.01561	0.383195		-0.611215	-1	-0.847082	-0.894387	-1	-0.57049	-1	-1	-0.680604	-1	-0.821662	0.574973	-0.813252
	1.16921	0.738988	0.999589	1.62858	0.520731	0.172627	0.593226	0.451387	0.958466	0.394946	0.128872	0.957566	0.905906		-0.603311	-0.213951	-0.31503	-0.0885226	-0.263845	-0.228656	-0.372064	-0.265663	-0.118516	-0.304645	-0.0202673	-0.13679	-0.49324
	1.18295	1.63091	4.34151	2.4734	2.33444	2.94161	1.2402	1.45087	1.86412	2.88212	2.84566	0.0833349	0.855496		-0.594844	-0.779311	-0.768307	-0.9078	-0.798505	-0.43207	-0.830755	-0.850689	-0.503959	-0.528348	-0.983894	-0.767099	-0.795082
	1.19546	2.15304	0.972338	1.24109	0.441427	0.781705	0.443061	0.504475	0.0292834	0.445563	0.602043	1.47115	0.295852		-0.584144	-0.634468	-0.304327	-0.13652	-0.0773462	-0.105136	-0.140732	0.0121841	0.036214	0.0328467	0.0750615	-0.240205	0.136467
	1.25658	1.14121	1.92231	0.730185	0.665145	0.67226	1.014	0.37207	0.223367	0.340921	0.394699	0.226961	0.24361		-0.576338	-0.347644	-0.729457	-0.508706	-0.502716	-0.395499	-0.250451	-0.409658	-0.682099	-0.357753	-0.4945	-0.0434896	-0.174614
	1.26912	1.35621	0.773355	1.7069	1.15793	0.616438	0.484521	0.534139	1.21081	0.220069	0.102743	0.0424567	0.117288		-0.572816	-0.876665	-0.444712	-0.221218	-0.593169	-0.0683341	-0.085326	-0.0662405	0.104196	-0.212656	-0.216886	0.205377	0.347012
	1.27842	1.88021	2.20589	1.63641	0.371695	0.550793	0.288872	0.0331617	0.179712	0.433943	0.220474	0.346904	0.124596		-0.530298	-0.832704	-0.621226	-0.504447	-0.895817	-0.725946	-0.931017	-0.823467	-0.340287	-0.378308	-0.00391356	-0.757016	-0.112601
	1.28959	2.23651	0.713985	1.38492	0.558124	0.264333	0.359964	0	0.21248	0	0	0	0.0415174		-0.493298	0.0653943	-0.367929	-0.783979	-0.245786	0.183549	-0.177057	-0.812904	-0.21511	-0.460999	-0.801763	-0.171315	-0.667812
	1.2938	1.29253	1.46104	0.860494	1.66704	0.244828	2.72061	0.614243	4.32196	2.29657	0.0484074	3.99311	1.6118		-0.484602	-1	-0.923975	-0.849858	-1	-1	-1	-1	-0.987448	-1	-1	-0.944018	-0.74815
	1.35776	2.5842	2.95935	2.63413	0.860065	2.37355	5.33768	4.54294	4.20028	2.62931	1.29197	2.97064	0.756427		-0.482234	-0.320292	-0.259388	-0.086258	0.14653	-0.564812	-0.260706	-0.52835	-0.661517	-0.573325	-0.414104	-0.0879605	-0.837854
	1.36451	1.40614	0.10353	0.17558	0.0525466	0	0.492979	0	0.508822	0	0	0.811401	0		-0.475041	0.822652	-1	-1	nan	1	nan	nan	nan	1	1	1	0.00262305
	1.45636	1.77939	3.18971	1.87967	1.84616	2.17657	2.16182	1.99555	1.37306	1.69423	1.9232	1.98518	2.3419		-0.446066	-0.508068	-0.405949	-0.52871	-0.466646	-0.335487	-0.524994	-0.499006	-0.578837	-0.547879	-0.567333	-0.489146	-0.545233
	1.46169	0.879317	0.0732598	0.406315	0.480915	1.88999	1.03055	1.20064	0.484724	0.123742	0.618648	0.249523	0.435967		-0.444357	-1	-0.442274	-0.482631	-0.727449	-0.525317	-0.678803	-0.670325	-0.71174	-0.896155	-0.713226	0.840358	-0.67651
	1.47525	1.26026	1.48498	7.67101	7.49784	6.47057	7.21218	9.28802	11.2473	12.4738	10.4135	0	11.657		-0.420339	-0.0103042	-0.252352	-0.297661	-0.0546013	0.199966	0.0664185	0.105847	0.093618	-0.117052	-0.146307	0.380895	0.131145
	1.48232	1.76716	0.529434	0	0.120065	0.0387328	1.55839	0.622582	0.149087	0.0565368	0.265087	0	0.0847384		-0.412863	-0.0267063	-0.0802785	-0.753387	-0.722425	-0.929019	-0.945528	-0.733502	-0.856572	-0.917062	-0.924497	-0.579626	-1
	1.49087	2.46969	3.17227	3.09673	3.52083	2.756	2.62103	3.10879	3.16982	2.22383	2.99425	2.22499	3.60931		-0.394693	-0.15651	-0.0822215	-0.133622	-0.141724	-0.182707	-0.00164575	-0.109692	-0.157927	-0.0543261	-0.0918015	-0.0059431	-0.0370242
	1.49771	0.6203	0.835997	1.11496	1.68746	1.73335	1.03272	1.85716	1.64608	0.776205	1.58595	1.7655	0.824618		-0.373466	-0.991694	-0.108357	0.463273	0.225327	0.203466	-0.00973909	0.0670343	0.984938	-1	0.858674	-0.741354	-1
	1.55672	1.02194	0.871669	2.773	1.78185	1.53078	2.01566	3.30012	7.01767	2.86712	4.41779	5.38898	0.823622		-0.36179	-0.842001	-0.420475	-0.000961357	-0.0589353	0.292377	0.161479	0.479199	-0.39892	-0.254943	0.119331	-0.382547	0.320488
	1.62193	1.53073	0.869955	0.840509	0.518409	0.763666	0.427211	1.21483	0.826439	1.41251	0.941393	1.07934	0.914643		-0.348607	-0.481936	-0.570832	-0.239656	0.0594378	0.634517	0.377213	0.606332	0.328065	0.709003	0.827106	0.7141	0.686688
	1.64221	3.82256	2.67645	0.493001	1.22706	0.919997	1.95148	1.88524	0.121936	0.526139	0.108878	0.203292	0.404975		-0.315165	0.668501	-0.671538	-0.402837	0.820641	0.567761	-1	nan	1	-0.202178	1	-0.592721	0.0186525
	1.65037	0.747423	0.841923	3.05703	1.48344	1.10291	1.25193	1.48444	0.369699	2.70288	1.16022	3.00826	1.92466		-0.20943	-0.0883008	-0.239114	-0.09541	0.375221	-0.682587	-0.0381218	0.190846	0.159881	0.556877	-0.340435	-0.333624	-0.446428
	1.69908	2.33296	2.73494	2.65307	3.07007	4.42673	5.79658	6.05889	5.32959	2.33146	2.86255	3.19786	3.87297		-0.196159	-0.963219	-0.651644	-0.331963	-0.215937	0.172226	-0.275573	0.0654901	0.135237	-0.0541767	0.599838	-0.266732	0.282563
	1.74821	1.03418	0.967365	0.590642	0.964923	0.79702	1.25952	0.724338	0.417091	0.339562	0.396073	0.921717	1.09205		-0.168132	-0.271376	-0.0545858	-0.152291	-0.100234	-0.140494	-0.245634	-0.226475	-0.146348	-0.351301	-0.217295	-0.100804	-0.247369
	1.82577	0.511867	0.450106	0.703378	0.554916	0.664272	0.204382	0.325502	0.89154	0.0494949	1.59554	1.28184	2.67492		-0.163062	-0.0301548	0.485703	0.015318	-0.187276	0.314436	0.0284618	-0.0791344	-0.281858	-0.0464663	0.509097	1	0.897152
	1.86349	1.84492	1.51095	2.09287	3.78634	3.75521	8.87525	7.00934	11.5141	8.47066	6.28968	8.87872	1.68578		-0.117353	-0.03211	-0.149941	0.0349188	-0.427792	-0.0982318	-0.0766349	-0.161883	-0.256316	-0.11636	-0.180705	-0.216446	-0.208314
	1.89149	4.60443	6.05048	5.80113	5.30439	7.12903	6.73804	6.71348	8.30726	5.53561	4.25304	7.2169	7.34191		-0.116733	-0.0146978	0.187666	-0.281275	-0.0447827	-0.144508	-0.10711	0.145541	-0.29624	-0.44685	-0.398437	-0.447277	-0.389803
	1.90092	1.35757	1.39474	2.79829	0.734387	2.32045	0.824831	2.28815	1.66742	2.88611	1.44436	2.08585	1.45265		-0.109971	-0.344161	-0.193075	-0.196464	-0.130579	-0.174125	-0.231275	-0.0426234	-0.136479	-0.330501	-0.097669	-0.190596	-0.152171
	2.00061	6.90035	3.25241	3.04262	5.17574	5.54552	3.82847	4.77448	3.32931	4.2843	1.72209	2.17512	1.57498		-0.108608	0.464741	0.239884	0.211214	-0.546044	-0.853231	-0.672279	0.855761	0.0139819	0.388636	0.706536	-0.154447	0.902729
	2.0123	0.939538	3.93425	2.55895	2.78419	3.22687	3.5661	4.18502	3.44601	1.58639	2.88426	1.04159	3.35917		-0.0994988	-0.0227843	0.0276902	-0.0578177	-0.00452041	0.0619472	-0.0635501	-0.138792	-0.0358874	-0.141381	-0.0731478	-0.0340814	-0.0628015
	2.11388	2.95799	3.25216	4.16903	3.82674	2.62107	3.54459	3.31844	3.22214	3.8907	4.90464	5.82792	5.40825		-0.0861285	0.418463	0.356298	0.337756	0.332376	0.325023	0.269139	0.361973	0.17977	0.560862	0.415557	0.385907	0.402523
	2.13904	1.31497	1.68068	1.74431	1.86421	1.52957	1.71786	1.64616	2.54685	2.42452	1.99273	1.68674	1.74302		-0.07543	0.17074	-0.0726861	0.204117	-0.304671	0.0424547	-0.157347	0.253001	0.0124399	0.392786	0.573275	0.31009	0.0786967
	2.14322	3.00595	1.7809	2.72156	3.61375	2.97575	2.23911	3.17933	3.06033	6.52274	3.75105	3.60881	3.81468		-0.073035	0.00810838	-0.352066	-0.20975	-0.0740545	-0.505292	-0.491528	-0.553437	-0.582094	-0.24273	-0.342746	-0.13221	-0.310297
	2.18376	1.40059	2.88611	2.87957	2.75486	2.82024	1.79377	3.32874	3.37309	3.25985	2.66388	1.33448	3.40441		-0.0728002	-0.199339	-0.20019	-0.0731384	-0.129945	-0.116981	-0.16666	0.0145293	-0.136336	-0.234227	-0.0625881	-0.155686	-0.0581415
	2.24328	4.14584	2.95736	2.9283	4.18982	4.1053	3.83292	3.07042	3.42243	3.68996	3.14209	3.00587	2.25667		-0.0635493	0.397934	nan	-0.144267	0.210823	0.0660518	0.744125	1	0.584065	0.858463	0.545931	0.53906	0.70421
	2.36958	1.72574	2.91977	2.91669	3.30879	2.57909	1.46177	3.53491	2.57836	0.171778	1.28869	0.773182	0.393071		-0.0633079	-0.0482732	-0.63201	0.553203	-0.621175	1	1	1	1	1	1	1	0.857089
	2.44415	1.0959	0.953202	1.58006	0.6271	0.873602	1.25747	1.60672	2.81695	0.849221	2.24639	1.99697	0.709072		-0.0442814	-0.612201	0.962552	1	0.90806	0.196335	1	1	0.741848	1	1	1	1
	2.49165	1.77801	2.93058	3.71914	2.872	3.19617	3.22065	2.63498	3.96961	2.18203	1.7009	1.44177	0.727697		-0.0409543	0.108318	0.0310306	0.220986	0.207154	0.185873	0.419453	0.312089	0.1724	0.300536	0.256315	0.455474	0.256475
	2.49855	3.17427	3.10793	2.44833	3.34844	4.84659	3.2889	6.53099	6.18385	2.67426	1.54949	1.85845	1.13478		-0.0365106	0.0255745	-0.00145989	-0.123679	0.0669103	-0.0307874	-0.0336304	-0.248361	-0.0317204	-0.0481907	-0.249172	-0.185556	-0.13234
	2.52225	1.23669	0.582052	0.112756	0.499517	0.637396	0.181501	0.0599353	0.591305	0.293907	0.296845	1.03029	1.2716		-0.0312756	-0.486182	-0.544499	-0.515545	-0.203173	-0.665529	-0.461924	0.318714	0.169702	-0.277792	-0.299428	-0.0832798	0.202065
	2.58958	3.89327	2.67486	1.90274	3.86422	4.06118	6.06013	6.40977	5.50801	3.81281	6.81855	5.98825	5.66007		-0.0233732	-0.240729	-0.0566651	-0.184098	-0.125347	-0.197684	-0.210649	-0.2832	-0.111137	-0.258947	-0.215662	-0.193809	-0.179136
	2.60632	1.71546	2.35585	1.34608	2.00956	1.14468	1.55619	0.870638	1.3947	1.51678	1.46864	2.59693	0.742632		0.0183978	-0.16134	-0.19501	0.155865	0.149425	0.304393	0.519923	0.328283	0.405899	0.325105	0.374409	nan	0.377149
	2.61987	1.84183	2.68418	2.41584	1.77637	2.37726	1.66264	2.07832	0.849628	2.37532	0.726179	1.44632	0.58355		0.0455529	0.279367	-0.10873	0.104753	0.150853	0.930923	0.202436	-0.0988547	0.354823	0.0566172	0.706101	0.264359	0.425207
	2.63435	0.248107	1.0144	0.510035	0.910462	0.508134	0.0882261	0.549034	0.258478	0.225652	0.186978	0.246576	0.338726		0.0664828	0.0888294	0.197921	0.247706	0.278531	0.075105	0.346552	0.215854	0.265878	0.187648	0.00737958	-0.0360636	-0.0830104
	2.63918	4.20917	3.35703	2.31075	2.33382	0.77297	2.8407	0.805481	2.37691	0.218335	0.432377	0.606522	0.452282		0.0742605	0.0393598	-0.568824	-0.181604	0.186475	-0.0914033	-0.0865603	-0.246532	0.607048	0.0899976	-0.148327	0.00638875	-0.266349
	3.02562	4.86964	7.73634	3.99319	3.5729	2.37851	4.0556	2.77057	2.39598	4.35913	5.31386	1.8465	1.82076		0.0967532	-0.048248	-0.0359518	0.654442	-0.802043	-0.451022	-0.0188141	nan	-0.470531	nan	nan	nan	1
	3.06907	3.26132	3.07288	4.87319	3.75454	3.16082	4.31757	5.62751	4.64067	2.78122	1.13733	4.4312	1.75766		0.131115	-0.0117013	0.0661966	0.0281266	-0.0229466	0.236346	0.104277	-0.00706148	0.0577331	0.0671515	0.0236855	0.0518414	0.0314645
	3.23603	3.94849	2.86251	3.32973	3.44078	3.17724	4.17323	4.0138	3.55043	4.8654	4.44025	3.81352	3.77938		0.149961	0.552561	0.492186	0.494312	0.92993	0.798991	0.79391	1	-0.22782	0.336604	0.593657	0.457642	-0.19389
	3.25632	2.73439	1.27028	1.85623	0.707034	0.658724	5.65322	1.30296	2.73654	4.57157	0.894073	1.96547	1.14136		0.207438	0.0150898	-0.00199022	0.354255	0.192608	0.228133	0.419706	0.161678	0.31713	0.0688579	-0.00674243	0.159738	0.206781
	3.28328	1.5	2.92854	2.74622	2.56443	1.77143	2.46036	5.02421	3.7718	1.89327	2.04685	1.79794	1.57445		0.219808	0.234119	-0.0402858	0.396414	0.358842	-0.0647281	0.253677	-0.170583	0.15549	-0.0846077	0.315499	0.643792	0.170019
	3.28375	2.64431	2.17547	6.04188	3.17669	1.57765	1.11844	1.79706	3.61135	5.10699	3.50524	4.06638	1.57714		0.227436	0.15431	0.368226	0.177586	0.114514	0.241282	0.180156	0.245036	0.173393	0.451415	0.261305	-0.0534604	0.368306
	3.29679	3.78958	4.90236	3.89018	5.11033	4.77766	5.06915	5.78599	3.51537	6.46446	5.11345	4.12182	4.15877		0.268336	0.0015731	-0.192486	0.177176	-0.14602	-0.114859	0.0928898	-0.120005	-0.542333	-0.533212	-0.605789	0.218773	-0.325557
	3.50746	2.29029	2.54023	2.24251	0.501185	0.580197	1.39847	1.4734	0.420144	0.520972	1.92991	1.60552	2.29762		0.268711	0.959644	0.159142	0.349205	0.174544	0.393895	0.268115	-0.314808	0.38265	0.121917	0.528559	0.790773	0.345154
	3.55536	1.14141	0.822986	0.970917	0.997881	1.77333	1.22402	2.12863	2.40587	0.12576	0.829147	0.518569	0.237175		0.377632	-0.00481895	-1	nan	-0.694963	-1	-0.307366	-0.243436	-0.873481	-1	-0.771098	nan	0.392099
	3.59997	1.63008	2.35427	6.24854	5.27267	3.58729	4.19369	1.00851	0.239793	2.28406	4.30534	0.789963	5.02907		0.39744	0.0211165	-0.11762	0.107141	0.219735	0.269147	0.181125	0.0933461	0.242494	0.0872241	0.138853	0.0350804	0.0596227
	3.79218	2.98586	2.8341	3.48113	3.10635	2.92286	2.55785	3.25368	4.35471	3.09055	2.40952	4.52468	3.0694		0.412913	0.734016	0.53757	0.430061	0.517077	0.735303	0.577101	0.638779	0.732875	0.530978	0.60608	0.600384	0.859163
	3.82436	4.86186	4.70531	5.96136	6.48393	3.98148	4.65105	4.27423	7.149	6.86833	6.48476	10.1961	9.92155		0.421606	0.209333	0.796358	0.577092	0.366237	-0.0266642	0.545694	0.4743	0.216242	-0.0448709	0.0774824	0.160086	0.191164
	3.83511	2.28761	4.72269	6.14639	2.9209	3.74136	3.62012	3.97488	8.83815	2.55615	6.18072	3.51344	1.92971		0.422744	0.0535356	-0.535946	0.059609	-0.409908	-0.632051	-0.119381	-0.245613	0.0387567	-0.0862543	0.0329058	-0.0341943	-0.00790222
	3.87849	2.17236	2.84202	2.18993	1.58525	2.63845	2.70803	5.45955	5.4648	6.62493	5.20038	4.38283	3.74472		0.531131	0.470519	0.600878	0.431287	0.5991	0.65652	0.571249	0.467978	0.431955	0.582135	0.484909	0.35345	0.658194
	4.01346	5.00723	5.33785	7.67604	6.06875	5.16729	6.99203	11.4797	10.7774	10.3361	8.69492	13.4299	10.525		0.53162	0.927876	0.795848	0.893352	1	0.870243	0.95219	1	0.95939	0.955016	1	0.892136	1
	4.20951	2.10377	2.35875	3.80522	1.06969	1.67163	2.94623	0.869075	0.694331	0.553151	1.53173	0.980844	0.49196		0.534764	0.0756489	1	1	0.844561	0.905172	1	1	1	1	1	0.916335	0.741459
	4.33442	1.25829	0.667807	0.485246	2.39101	0.81732	2.17745	1.85066	0.511393	1.09328	1.81898	6.10903	2.4968		0.58654	0.372267	0.616074	0.9686	0.899214	0.914401	0.80363	0.422123	0.895436	0.520908	0.752965	0.470479	0.720132
	4.82337	6.49782	5.51996	5.04596	5.45857	3.67393	6.72738	11.2091	12.8549	10.3542	9.21953	13.2187	8.53704		0.58874	0.518617	0.621982	0.446274	0.786787	0.489329	0.393167	0.177932	-0.375779	-0.172685	0.0274593	0.430848	1
	5.1542	4.97924	4.65258	2.54536	2.62301	2.83489	3.41001	3.95166	3.34591	2.59627	3.08311	1.9611	3.9766		0.595809	0.383496	0.762733	0.946093	0.780333	0.853635	0.931144	0.974793	0.515894	0.915633	0.628542	0.743994	1
	5.41425	5.84995	8.20721	6.67839	6.49564	7.80327	7.93353	8.20846	10.4284	4.27559	6.41088	6.01273	2.7346		0.617896	1	0.633574	1	0.90047	0.953659	0.885109	0.675496	0.641218	-0.54903	0.545594	-0.967647	-0.565471
	5.65555	4.66814	5.1004	5.46312	4.36332	5.8909	5.34878	4.50639	5.25161	3.21786	2.5884	2.51697	1.21564		0.622909	0.597215	0.597656	0.443352	0.519151	0.52406	0.635748	0.62768	0.309737	0.567842	0.263367	0.389188	0.889287
	5.6643	6.25486	3.59776	3.55413	4.66455	4.4543	3.35366	3.90085	3.15729	2.90886	2.35552	3.25514	2.2881		0.647809	1	0.600695	0.820673	0.77697	0.6601	0.442459	-0.056606	0.54884	0.280172	0.610386	0.397378	0.447669
	5.76163	5.4172	4.38188	4.2687	4.21534	3.14615	4.07758	3.26052	5.25857	3.35672	3.64734	1.37271	3.33409		0.757555	0.957925	0.537648	0.929914	0.859856	0.525239	0.579363	0.434099	0.606676	0.9374	0.674638	0.612515	0.707596
	5.97293	6.24942	7.18005	7.06901	2.63726	2.88515	5.40359	3.62019	3.77439	6.88953	6.19018	7.7456	6.3451		0.785483	0.453779	0.110839	0.921299	1	0.969283	0.950488	1	1	0.966113	0.720033	0.848471	0.895623
	6.04523	0	3.6686	6.52123	7.82945	0.407626	0.0685115	1.89033	0.0295762	3.02394	1.40182	4.70249	5.15688		0.789135	nan	1	1	0.979825	1	1	1	1	1	0.727582	0.938176	0.917506
	6.17701	6.26384	5.79767	4.75842	5.15284	6.20727	4.56119	6.01412	4.2052	1.87444	3.81861	3.55917	2.25601		0.794016	0.777886	0.523089	0.899188	0.692027	1	0.891086	0.65578	0.825085	1	1	0.723235	0.92911
	6.26573	6.30194	6.40489	5.80382	7.27195	4.75013	5.85836	5.63975	7.21121	6.82197	7.5636	4.76811	6.37064		0.804604	1	1	0.730302	0.397369	0.567816	0.286661	0.682853	0.760628	0.47593	0.693341	0.0675273	0.261123
	6.36725	6.61353	6.59168	6.17686	4.85818	5.01261	5.51935	6.59486	5.7554	6.19682	6.31629	4.86893	4.57705		0.819938	0.594901	1	0.748498	0.933628	1	1	1	1	0.83755	1	0.89581	1
	6.54344	6.00493	5.86853	7.97169	7.57783	6.49839	5.87922	9.31163	8.8518	8.45673	8.08658	5.85585	5.95361		0.82945	0.808763	1	0.942468	1	1	1	1	1	1	1	1	1
	6.54903	7.76315	6.24399	6.67134	6.2746	6.33965	7.32295	6.98548	5.6354	9.04677	5.4256	10.5329	12.8102		0.83742	1	0.703192	0.672792	-0.123751	0.441297	0.810505	0.739886	0.820198	0.816782	0.790153	0.769628	0.935253
	6.8261	4.82353	4.98942	7.15832	4.66537	4.83419	4.67822	3.39491	3.68883	6.79313	3.23425	8.33503	4.94394		0.907894	1	1	1	1	1	1	1	1	1	1	0.982663	1
	7.06087	5.78609	3.68085	7.43514	5.57257	6.91778	8.16917	8.99533	4.32746	6.41909	3.66911	1.05086	1.98172		0.908686	0.767931	0.746255	0.968486	0.618354	0.412719	0.413381	0.522017	0.217703	0.543342	0.556991	0.370412	1
	7.15483	10.6751	9.16943	4.68387	7.70281	11.0436	8.54848	6.91805	5.61152	10.6996	7.68563	5.80254	4.64007		0.920624	0.947089	1	0.988385	1	1	1	1	1	0.937861	1	0.873393	0.970479
	7.33821	6.30906	6.72072	8.81741	8.31821	7.01102	8.04969	10.5197	8.8676	8.9499	7.38389	9.5947	7.97798		0.949487	1	0.546162	0.890099	0.457763	0.851169	0.86304	0.575633	-0.24678	-0.15373	0.45604	-0.667052	1
	7.58788	5.87084	3.91009	6.8033	4.38131	4.36096	5.42224	7.96393	9.59323	7.56926	5.31892	4.28461	7.54297		0.960248	1	1	1	1	0.969086	1	1	1	1	1	1	1
	7.70807	8.85469	10.8443	6.66998	8.66337	8.90028	7.95729	8.70324	9.27627	8.65298	8.8566	5.91887	7.85893		0.965102	0.543692	1	0.762229	0.695354	0.912898	1	0.953836	0.964597	0.851608	1	0.915123	0.943507
	7.83524	4.62438	2.634	6.81281	5.38391	4.28122	5.74237	6.85803	4.45392	1.97628	6.08562	7.01907	6.97377		0.972211	0.965057	0.96677	0.821596	0.881515	1	1	1	1	1	0.875487	0.891933	1
	8.40445	7.31965	8.12868	8.34286	7.20821	6.0925	7.37984	8.90322	9.89913	7.16522	7.33783	8.40895	9.26841		1	1	1	1	1	0.360788	1	1	1	0.7725	1	1	0.614004
	9.28406	9.14455	6.86417	7.62046	5.74406	7.89377	9.99676	12.3314	10.4201	8.431	7.1284	4.53001	8.70456		1	1	0.9284	0.978887	0.963055	1	1	0.913696	1	1	0.746339	1	1
	9.37718	7.28886	11.0883	8.07633	11.162	9.83619	7.42949	9.75341	12.0746	9.73186	11.5798	11.8299	10.2434		1	0.815056	0.907165	0.86485	0.712001	0.620243	0.68279	0.823264	0.669796	0.799747	1	0.816169	0.855563
	9.48102	10.0577	10.4892	13.019	9.32852	11.5196	14.2319	13.6835	13.9244	6.98638	7.35098	10.8461	10.3075		1	0.82517	0.410465	0.722937	1	0.718533	1	0.871986	1	1	0.924692	-0.0715072	0.821434
	10.9845	10.3634	13.716	15.8995	10.7532	8.78864	10.3025	11.8301	18.2753	7.56945	12.3211	7.66815	2.97005		1	1	1	1	1	1	1	0.95322	1	1	0.994744	1	1
	11.0452	14.074	14.7112	23.1561	19.8877	25.2449	15.5066	25.1452	14.8712	17.862	27.3622	9.76616	22.1621		1	0.936231	0.742249	0.976461	0.867279	0.871106	0.894447	0.878883	0.629806	0.827917	0.695284	0.767026	1
	11.7311	13.8642	11.7382	5.64619	11.5885	10.7965	12.4495	9.60004	8.36054	10.1921	4.0127	6.29645	5.62591		1	1	1	1	1	1	1	0.983089	1	1	1	1	1
	12.4935	11.7531	7.82204	11.1003	4.53526	3.63193	4.27486	13.0005	6.46797	12.008	3.62376	14.8997	9.61989		1	0.949295	1	1	1	1	1	1	0.913815	1	0.919254	0.652457	0.890479
	13.8711	18.5322	12.8072	21.9865	11.2199	15.3191	18.3752	20.4712	24.2237	18.8277	14.932	15.9264	16.214		1	0.836417	1	0.948468	0.983018	1	0.881579	0.770731	0.966926	0.813221	0.640483	1	0.860596
	15.2237	15.7283	15.2056	15.7867	15.8152	15.729	17.9715	14.6091	16.8495	15.3944	12.7483	14.768	12.1192		1	1	0.993543	1	1	0.940456	0.970128	0.844039	0.929732	0.965693	1	0.946751	1
	16.1738	16.7091	23.7896	23.9353	21.4459	25.225	20.9139	24.9282	32.4687	23.437	26.951	20.4922	30.3103		1	1	1	1	0.54679	1	-0.115448	1	1	1	1	0.174519	0.904976

## Sheet: Fig 1d
All data in this figure is aquired from male mice.
Decoding accuracy
data
recording day	2	3	4	5	6	7	8	10	15	16	23	24
	1	1	1	0.964286	1	1	1	0.758621	1	1	0.864865	1
	0.967742	0.882353	0.882353	0.815789	0.954545	0.952381	0.875	0.966667	1	0.805556	1	1
	0.933333	0.857143	0.793103	0.827586	0.675676	0.677419	0.8	0.6	0.555556	0.787879	0.676471	0.5
	0.972222	1	0.923077	0.675676	0.886364	0.953488	0.866667	0.76	0.88	0.785714	0.90625	0.771429
	0.875	0.933333	1	0.925926	0.965517	0.961538	1	1	0.888889	0.809524	0.578947	0.64
	1	1	1	1	0.947368	1	1	1	1	1	1	0.967742
	0.964286	0.947368	1	0.974359	0.958333	1	0.942857	1	1	0.972973	1	0.979167
	0.961538	0.965517	1	0.964286	0.96	0.9	0.961538	1	0.969697	1	0.884615	0.935484
shuffled
recording day	2	3	4	5	6	7	8	10	15	16	23	24
	0.481481	0.461562	0.483871	0.5375	0.525625	0.543529	0.467742	0.508276	0.502286	0.535312	0.49027	0.526939
	0.489355	0.492941	0.505882	0.493947	0.491818	0.47881	0.487812	0.477333	0.508065	0.491944	0.497838	0.477179
	0.541	0.477143	0.497931	0.488966	0.48027	0.47871	0.537143	0.4596	0.487037	0.492424	0.462941	0.541471
	0.480278	0.489655	0.513077	0.483243	0.485227	0.496977	0.481333	0.5264	0.5196	0.503571	0.496563	0.485429
	0.51875	0.495333	0.47913	0.460741	0.508966	0.494231	0.468846	0.530909	0.505185	0.511905	0.536316	0.498
	0.4868	0.483182	0.483448	0.4708	0.505789	0.522941	0.483889	0.480588	0.497895	0.485385	0.487143	0.500645
	0.491786	0.484211	0.540294	0.508462	0.525	0.525172	0.479143	0.487647	0.454	0.531351	0.477708	0.462708
	0.495385	0.507931	0.468519	0.535	0.4896	0.504	0.515	0.520323	0.502424	0.500833	0.526538	0.491613

## Sheet: Fig 1e
All data in this figure is aquired from male mice.
Single cell decoding accuracy
recording day	1	2	3	4	5	6	7	8	10	15	16	23	24
	0	0.64	0.590909	0.586207	0.6	0.842105	0.705882	0.666667	0.352941	0.578947	0.576923	0.321429	0.322581
	0	0.52	0.5	0.517241	0.56	0.631579	0.647059	0.722222	0.588235	0.157895	0.538462	0.642857	0.548387
	0	0.56	0.545455	0	0.04	0.631579	0.647059	0.722222	0.588235	0.526316	0.0769231	0.535714	0.0645161
	0	0.52	0.590909	0	0	0.631579	0.647059	0.722222	0.588235	0.368421	0.538462	0.107143	0
	0	0.52	0.545455	0.0344828	0.08	0.578947	0.647059	0.722222	0.529412	0.631579	0.653846	0.607143	0.677419
	0.241379	0.48	0.318182	0.551724	0.64	0.631579	0.470588	0.666667	0.529412	0.578947	0.653846	0.642857	0.0645161
	0.275862	0.64	0.454545	0.413793	0.48	0.894737	0.529412	0.666667	0.529412	0.210526	0.730769	0.678571	0.677419
	0.275862	0.6	0.136364	0.413793	0.48	0.789474	0.647059	0.722222	0.529412	0.0526316	0.115385	0.25	0.483871
	0.275862	0.44	0.318182	0.689655	0.72	0.631579	0.764706	0.888889	0.529412	0.684211	0.730769	0.821429	0.516129
	0.310345	0.76	0.5	0.689655	0.6	0.578947	0.823529	0.888889	0.470588	0.736842	0.615385	0.642857	0.645161
	0.310345	0.48	0.363636	0.62069	0.4	0.631579	0.588235	0.611111	0.470588	0.210526	0.692308	0.571429	0.580645
	0.344828	0.52	0.636364	0.551724	0.16	0.578947	0.588235	0.666667	0.352941	0	0.423077	0.428571	0.580645
	0.37037	0.571429	0.684211	0.676471	0.692308	0.458333	0.724138	0.571429	0.735294	0.666667	0.594595	0.458333	0.5
	0.375	0.692308	0.793103	0.62963	0.642857	0.76	0.7	0.692308	0.580645	0.787879	0.75	0.730769	0.741935
	0.448276	0.44	0.636364	0.551724	0.28	0.842105	0.705882	0.833333	0.764706	0.578947	0.576923	0.571429	0.612903
	0.458333	0.461538	0.482759	0.37037	0.678571	0.4	0.533333	0.576923	0.677419	0.606061	0.5	0.730769	0.677419
	0.482759	0.8	0.363636	0.62069	0.48	0.631579	0.529412	0.666667	0.294118	0.421053	0.653846	0.678571	0.580645
	0.482759	0.48	0.136364	0.551724	0.08	0.578947	0.647059	0.722222	0.647059	0.263158	0.307692	0.607143	0.548387
	0.518519	0.0714286	0.631579	0.794118	0.666667	0.666667	0.62069	0.6	0.794118	0.8	0.783784	1	0.8125
	0.52381	1	0.75	0.612903	0.535714	0.53125	0.558824	0.419355	0.413793	0.285714	0.84375	0.594595	0.673469
	0.529412	0	0.6	0.391304	0.555556	0.482759	0.461538	0.538462	0.590909	0.740741	0.619048	0.736842	0.64
	0.529412	0	0.466667	0.565217	0.62963	0.62069	0.538462	0.538462	0.590909	0.62963	0.666667	0.736842	0.48
	0.529412	0.375	0.866667	0.956522	0.740741	0.586207	0.846154	0.961538	0.863636	0.703704	1	0.684211	0.76
	0.529412	0	0.666667	0.565217	0.592593	0.586207	0.538462	0.423077	0.5	0.37037	0.619048	0.736842	0.56
	0.541667	0.461538	0.689655	0.296296	0.321429	0.52	0	0.538462	0.419355	0.545455	0.708333	0.538462	0.774194
	0.551724	0.52	0.363636	0.310345	0.24	0.736842	0.529412	0.722222	0.470588	0.368421	0.307692	0.357143	0.258065
	0.571429	0.555556	0.6875	0.645161	0.607143	0.84375	0.941176	0.870968	0.931034	0.857143	0.84375	0.513514	0.897959
	0.571429	0.666667	0.625	0.548387	0.535714	0.53125	0.529412	0.548387	0.586207	0.0285714	0.5625	0.621622	0.55102
	0.571429	0.555556	0.59375	0.677419	0.75	0.625	0.411765	0.548387	0.517241	0.514286	0.5625	0.513514	0.571429
	0.586207	0.24	0.636364	0.206897	0	0.631579	0.588235	0.666667	0.647059	0.631579	0.615385	0.214286	0.645161
	0.592593	0.607143	0.736842	0.764706	0.794872	0.625	0.689655	0.685714	0.852941	0.866667	0.72973	0.791667	0.645833
	0.6	0.645161	0.617647	0.676471	0.842105	0.681818	0.785714	0.5625	0.933333	0.806452	0.583333	0.594595	0.487179
	0.6	0.774194	0.735294	0.823529	0.736842	0.75	0.833333	0.5	0.733333	0.870968	0.611111	0.72973	0.692308
	0.619048	1	0.65625	0.806452	0.785714	0.78125	0.941176	0.806452	0.896552	0.942857	0.96875	0.72973	0.938776
	0.619048	0.666667	0.625	0.516129	0.535714	0.53125	0.529412	0.548387	0.586207	0.6	0.65625	0.594595	0.591837
	0.62069	0.76	0.727273	0.758621	0.76	0.473684	0.647059	0.722222	0.529412	0.0526316	0.192308	0.607143	0.354839
	0.62069	0.76	0.818182	0.655172	0.96	0.947368	0.882353	0.722222	0.764706	0.684211	0.769231	0.857143	0.903226
	0.62069	0.48	0.409091	0.517241	0.08	0.526316	0.470588	0.611111	0.470588	0.578947	0.423077	0.392857	0.419355
	0.62069	0.56	0.590909	0.413793	0.56	0.736842	0.529412	0.666667	0.647059	0.631579	0.576923	0.714286	0.548387
	0.625	0.538462	0.551724	0.62963	0	0.56	0.133333	0.461538	0.451613	0.515152	0.416667	0.615385	0.580645
	0.625	0.538462	0.655172	0.814815	0.535714	0.08	0.6	0.692308	0.612903	0.515152	0.583333	0.615385	0.774194
	0.647059	0.625	0.6	0.652174	0.0740741	0.586207	0.769231	0.653846	0.863636	0.888889	0.714286	0.736842	0.96
	0.647059	0	0.733333	0.347826	0.703704	0.758621	0.461538	0.653846	0.545455	0.444444	0.619048	0.736842	0
	0.647059	0	0.666667	0.826087	0.703704	0.758621	0.846154	0.538462	0.818182	0.518519	0.619048	0.736842	0.52
	0.655172	0.68	0.636364	0.655172	0.6	0.631579	0.294118	0.722222	0.588235	0.578947	0.115385	0.607143	0.0645161
	0.655172	0.6	0.409091	0.758621	0.44	0.578947	0.588235	0.666667	0.470588	0.315789	0.5	0.642857	0.483871
	0.666667	0.555556	0.75	0.645161	0.607143	0.65625	0.852941	0.741935	0.172414	0.657143	0.8125	0.648649	0.714286
	0.666667	0.321429	0.631579	0.735294	0.282051	0.666667	0.37931	0.571429	0.794118	0.9	0.756757	0.833333	0.854167
	0.666667	0.666667	0.75	0.774194	0.535714	0.625	0.558824	0.774194	0.344828	0.0571429	0.59375	0.189189	0.653061
	0.666667	0.884615	0.793103	0.814815	0.892857	0.76	0.8	0.884615	0.806452	0.909091	0.958333	0.769231	0.870968
	0.666667	0.740741	0.625	0.677419	0.892857	0.875	0.794118	0.83871	0.689655	0.6	0.53125	0.72973	0.612245
	0.689655	0.805556	0.793103	0.615385	0.837838	0.840909	0.930233	0.833333	0.72	0.64	0.464286	0.78125	0.0857143
	0.689655	0.76	0.5	0.724138	0.68	0.684211	0.705882	0.666667	0.647059	0.947368	0.884615	0.714286	0.83871
	0.689655	0.6	0.636364	0.896552	0.96	0.789474	0.941176	0.555556	0.941176	0.631579	0.807692	0.75	0.774194
	0.690476	0.185185	0.71875	0.709677	0.785714	0.65625	0.588235	0.774194	0.689655	0.714286	0.59375	0.513514	0.734694
	0.705882	0.533333	0.214286	0.137931	0.758621	0.621622	0.322581	0.314286	0.6	0.62963	0.0909091	0.588235	0.588235
	0.705882	0.583333	0.733333	0.695652	0.666667	0.724138	0.615385	0.769231	0.772727	0.851852	0.619048	0.736842	0.68
	0.705882	0	0.733333	0.478261	0.814815	0.689655	0.730769	0.653846	0.545455	0.555556	0.47619	0.684211	0.48
	0.708333	0.153846	0.241379	0.703704	0.571429	0	0.666667	0.615385	0.709677	0.515152	0.708333	0.461538	0.612903
	0.708333	0.538462	0.413793	0.592593	0.428571	0.48	0	0.615385	0.612903	0.424242	0.5	0.384615	0.516129
	0.708333	0.884615	0.793103	0.888889	0.821429	0.92	0.8	0.846154	0.903226	0.939394	0.833333	0.923077	1
	0.708333	0.961538	0.896552	0.777778	0.785714	0.84	0.8	0.846154	0.870968	0.848485	0.791667	0.884615	0.806452
	0.708333	0.653846	0.689655	0.777778	0.714286	0.6	0.766667	0.807692	0.677419	0.818182	0.75	0.653846	0.870968
	0.714286	0.592593	0.59375	0.774194	0.821429	0.8125	0.911765	0.709677	0.827586	0.828571	0.875	0.837838	0.816327
	0.724138	0.52	0.681818	0.586207	0	0.631579	0.764706	0.833333	0.764706	0.526316	0.5	0.535714	0.0322581
	0.738095	0.592593	0.75	0.83871	0.821429	0.8125	0.823529	0.741935	0.931034	0.942857	1	0.891892	0.918367
	0.738095	0.777778	0.625	0.677419	0.892857	0.90625	0.911765	0.83871	0.862069	0.914286	0.75	0.675676	0.857143
	0.75	0.807692	0.758621	0.814815	0.821429	0.64	0.833333	0.846154	0.806452	0.727273	0.875	0.846154	0.806452
	0.75	0.192308	0.655172	0.703704	0.642857	0.72	0.633333	0.538462	0.645161	0.545455	0.625	0.615385	0.580645
	0.75	0.5	0.689655	0.296296	0.607143	0.52	0.566667	0.5	0.483871	0.606061	0.5	0.538462	0.451613
	0.758621	0.8	0.909091	0.862069	1	0.894737	0.823529	0.944444	0.764706	0.842105	0.884615	0.928571	0.870968
	0.761905	0.703704	0.84375	0.612903	0.357143	0.875	0.764706	0.870968	0.758621	0.857143	0.875	0.783784	0.959184
	0.761905	0.851852	0.71875	0.451613	0.285714	0.65625	0.647059	0.709677	0.586207	0.628571	0.6875	0.702703	0.632653
	0.761905	0.962963	0.53125	0.774194	0.642857	0.5625	0.382353	0.387097	0.896552	0.657143	0.625	0.72973	0.77551
	0.761905	0.777778	0.625	0.709677	0.857143	0.71875	0.823529	0.774194	0.586207	0.0571429	0.6875	0.648649	0.653061
	0.764706	0.625	0.533333	0.956522	0.851852	0.862069	0.653846	0.807692	0.954545	0.814815	0.809524	0.947368	0.92
	0.785714	0.777778	0.625	0.612903	0.785714	0.90625	0.735294	0.903226	0.896552	0.742857	0.53125	0.513514	0.571429
	0.785714	0.666667	0.625	0.903226	0.821429	0.96875	0.647059	0.193548	0.793103	0.914286	0.8125	0.540541	0.918367
	0.793103	0.92	0.863636	0.896552	0.84	0.736842	0.941176	0.888889	0.705882	0.736842	0.692308	0.928571	0.903226
	0.809524	0.814815	0.75	0.870968	0.928571	0.9375	0.970588	0.967742	0.931034	0.971429	0.84375	0.72973	0.938776
	0.823529	0.791667	0.8	0.869565	0.740741	0.793103	0.807692	0.961538	0.818182	0.740741	0.761905	1	0.92
	0.823529	0.625	0.733333	1	0.703704	0.931034	0.846154	1	0.863636	0.851852	0.809524	0.894737	0.84
	0.823529	0.875	0.6	0.608696	0.518519	0.689655	0.769231	0.576923	0.5	0.444444	0.619048	0.684211	0.68
	0.827586	0.76	0.318182	0.862069	0.68	0.789474	0.294118	0.722222	0.588235	0.736842	0.692308	0.892857	0.741935
	0.827586	0.92	0.909091	0.827586	0.96	0.947368	0.823529	0.888889	0.764706	0.736842	0.692308	0.821429	0.806452
	0.827586	0.88	0.954545	0.862069	0.92	0.894737	1	0.777778	0.941176	0.894737	0.884615	0.857143	0.806452
	0.833333	0.777778	0.875	0.935484	0.964286	0.9375	0.941176	1	0.931034	0.914286	0.90625	0.783784	0.959184
	0.833333	0.814815	0.875	0.903226	0.964286	0.96875	0.970588	0.967742	1	0.914286	0.9375	0.864865	0.857143
	0.833333	0.884615	0.655172	0.703704	0.642857	0.96	0.833333	0.730769	0.612903	0.636364	0.666667	0.730769	0.83871
	0.833333	0.888889	0.96875	0.709677	0.928571	0.9375	1	0.967742	0.931034	1	0.90625	0.972973	0.959184
	0.833333	0.730769	0.758621	0.851852	0.714286	0.68	0.8	0.846154	0.935484	0.787879	0.791667	0.423077	0.516129
	0.851852	0.821429	0.894737	0.852941	0.871795	0.958333	0.931034	0.971429	0.911765	0.966667	0.972973	0.9375	0.958333
	0.852941	0.866667	0.642857	0.551724	0.758621	0.513514	0.483871	0.542857	0.36	0.592593	0.575758	0.352941	0.470588
	0.857143	0.925926	0.96875	0.967742	0.928571	0.9375	0.941176	0.967742	1	0.971429	0.9375	0.891892	0.938776
	0.862069	0.84	0.727273	0.931034	0.76	0.842105	0.588235	1	0.705882	0.684211	0.615385	0.178571	0.645161
	0.880952	0.851852	0.96875	0.709677	0.678571	0.75	0.558824	0.419355	0.551724	0.428571	0.65625	0.702703	0.714286
	0.880952	0.592593	0.8125	0.967742	0.892857	0.65625	0.0588235	0.83871	0.586207	0.942857	0.21875	0.891892	0.918367
	0.882353	0	0.666667	0.695652	0	0.655172	0.653846	0.538462	0.818182	0.518519	0.619048	0.736842	0
	0.882353	0.583333	0.866667	0.521739	0.703704	0.655172	0.769231	0.692308	0.636364	0.740741	0.52381	0.684211	0.64
	0.896552	0.92	0.863636	1	0.96	0.894737	1	0.944444	0.823529	0.947368	1	0.964286	0.903226
	0.896552	0.76	1	0.931034	0.92	0.947368	0.941176	0.833333	0.941176	0.684211	0.461538	0.928571	0.935484
	0.896552	0.96	0.954545	0.827586	0.68	0.631579	1	0.888889	0.941176	0.684211	0.692308	0.928571	0.83871
	0.896552	0.88	0.909091	0.896552	0.84	0.947368	0.941176	0.888889	1	0.947368	0.961538	0.928571	0.935484
	0.904762	0.962963	0.96875	1	1	1	1	1	1	0.942857	0.9375	1	0.979592
	0.904762	0.259259	0.8125	0.709677	0.928571	0.875	0.882353	0.870968	0.655172	0.885714	0.9375	0.864865	0.979592
	0.916667	0.730769	0.896552	0.888889	0.857143	0.84	0.9	0.923077	0.741935	0.666667	0.625	0.653846	0.741935
	0.916667	0.769231	0.793103	0.888889	0.785714	0.68	0.733333	0.807692	0.935484	0.727273	0.666667	0.807692	0.83871
	0.916667	0.923077	0.862069	0.851852	0.928571	0.8	0.866667	0.884615	0.806452	0.939394	0.625	0.730769	0.935484
	0.916667	0.5	0.724138	0.777778	0.75	0.8	0.866667	0.769231	0.935484	0.818182	0.791667	0.884615	0.516129
	0.916667	0.461538	0.586207	0.518519	0.321429	0.68	0.5	0.5	0.580645	0.515152	0.458333	0.538462	0.516129
	0.925926	0.714286	0.789474	0.705882	0.717949	0.25	0.793103	0.857143	0.882353	0.833333	0.864865	0.8125	0.833333
	0.925926	0.714286	0.736842	0.676471	0.717949	0.291667	0.827586	0.828571	0.852941	0.933333	0.837838	0.833333	0.854167
	0.925926	1	1	0.970588	0.974359	1	1	0.971429	1	0.966667	0.972973	0.958333	1
	0.928571	0.962963	1	1	0.964286	1	0.941176	1	0.965517	0.971429	0.9375	0.891892	0.979592
	0.941176	0.833333	0.466667	1	0.888889	0.965517	0.807692	0.961538	1	0.888889	1	1	0.88
	0.941176	0.875	0.733333	1	0.814815	0.931034	0.769231	0.884615	0.954545	0.814815	0.904762	1	0.88
	0.958333	0.846154	0.793103	0.62963	0.642857	0.64	0	0.653846	0.709677	0.727273	0.125	0.307692	0.741935
	0.958333	1	0.862069	0.925926	0.857143	0.8	0.766667	0.923077	0.935484	0.878788	0.875	0.807692	0.903226
	0.962963	0.892857	1	0.882353	0.923077	0.916667	0.965517	0.8	0.911765	1	0.972973	0.9375	0.9375
	0.962963	0.964286	0.842105	0.970588	0.948718	0.875	0.793103	0.8	0.941176	0.7	0.675676	0.541667	0.645833
	0.962963	0.857143	0.947368	1	0.974359	0.958333	0.965517	0.942857	0.970588	0.966667	1	1	0.958333
	0.962963	1	1	0.970588	0.974359	1	0.965517	0.914286	0.970588	1	0.972973	0.979167	0.979167
	0.962963	1	0.947368	0.970588	0.974359	0.958333	0.965517	0.971429	1	0.966667	1	1	0.979167
	0.965517	0.944444	1	0.846154	0.810811	0.931818	0.953488	0.966667	1	1	0.892857	0.96875	0.914286
	0.965517	0.96	0.772727	0.931034	0.88	0.842105	0.764706	0.833333	0.882353	0.684211	0.730769	0.928571	0.806452
	0.975	1	0.911765	0.970588	1	0.977273	0.97619	0.875	0.966667	0.935484	0.861111	0.972973	1
	0.97619	0.962963	1	1	1	1	0.970588	1	1	1	1	0.972973	0.979592
	1	0.923077	0.931034	0.925926	0.928571	0.92	0.866667	0.923077	0.967742	0.939394	1	0.769231	0.903226
	1	0.92	0.954545	0.965517	0.84	0.789474	0.882353	0.944444	0.941176	0.842105	1	0.892857	0.935484
	1	0.923077	0.931034	0.777778	0.928571	0.88	0.833333	1	0.935484	0.939394	1	0.769231	0.935484
	1	0.964286	1	1	0.974359	0.916667	0.931034	0.828571	1	1	0.945946	0.979167	0.9375
	1	1	0.954545	0.965517	1	1	1	0.944444	0.941176	1	1	1	1
	1	0.92	0.636364	0.689655	0.52	0.631579	0.941176	0.722222	0.882353	0.526316	0.538462	0.928571	0.516129

## Sheet: Fig 2c
All data in this figure is aquired from male mice.
Spatial consistency		Spatial information
same	opposite	left	right
0.831941	0.532847	0.319893	0.428703
0.847286	0.615966	0.693218	0.845359
0.694452	0.359972	0.361466	0.16233
0.712992	0.460836	0.315261	0.279181
0.734255	0.445134	0.697782	0.593839
0.78124	0.483406	0.552461	0.554214
0.710166	0.467731	0.485072	0.54946
0.700223	0.489848	0.37652	0.48229

## Sheet: Fig 2d
All data in this figure is aquired from male mice.
Spatial information left														Spatial information right
recording day	1	2	3	4	5	6	7	8	10	15	16	23	24	recording day	1	2	3	4	5	6	7	8	10	15	16	23	24
	0	0.890342	1.78717	0	0	0.227878	0.0820671	0	0	0.178105	0.0489349	0.56359	0.182358		-0.108846	1.37304	0.96016	0.00344707	0.122641	1.14018	0.672436	-0.466781	-0.429177	0.298396	-0.434733	1.23776	0.844451
	0	0	0	0	0	0	0.0364765	0.0833941	0	0.14343	0.261179	0.253514	0.149857		0	0	0	0	0	0	0	0	0	0	0	0	0
	0	0	0	0	0	0.115398	0	0	0	0.202396	0.121638	0	0		0	0	0	0.136512	0	0	0	0	0.231716	0.123554	0.0550954	0	0.143478
	0	0	0	0	0	0.0647021	0	0	0	0.115389	0	0	0		0	0.565691	0.279708	0.283475	0.62707	1.35626	0.931232	0.595441	0.741277	0.571617	0	0.371911	0.320404
	0	0	0	0	0	0	0	0	0	0	0	0	0		0	0	0	0.0294195	0	0.0446779	0	0.62047	0.205601	0.208756	0.0204906	0.220485	0
	0	0	0	0	0.0765093	0.0140782	0.0836621	0.214169	0	0	0	0	0.073239		0	0.384718	0.290972	0.270425	0.215754	0.267162	0	0	4.81257	0	0	0	0.311615
	0	0	0.192812	0.232699	0	0	0	0	0.079092	0	0	0	0		0	0	0	0	0	0	0	0	0	0	0	0	0
	0	0.104685	0.277104	0.0604736	0.0283785	0.0738179	0	0.0124096	0	0.18848	0.0381963	0.0381582	0		0	0.909348	1.22502	0	0	0.59255	0.364755	0	0.114344	1.41038	0.53432	1.23568	0.29109
	0	0	0	0	0	0	0	0	0	0	0	0	0		0	0.0131837	0	0	0	0	0	0	0	0	0	0	0
	0	0	0.203725	0.0618846	0	0.0347358	0.0593336	0	0.186758	0	0	0	0		0	0	0	0	0	0	0	0	0	0	0	0	0
	0	0	0	0	0	0	0	0	0	0	0	0	0		0	0	0	0	0	0	0	0	0	0	0	0	0
	0	0.0310537	0	0.019667	0.0187533	0.0626965	0.0937379	0.0119622	0.0437433	0.269123	0.0756392	0	0.16993		0	0.397592	0	0.0390018	0	0	0.0668011	0	0.0579001	0	0	0	0
	0	0	0	0	0.037663	0	0	0	0	0	0	0	0		0	0	0	0	1.10417	0.159253	0	0	0.698792	0	0	0	0
	0	0.237722	0	0	0	0	0	0	0	0	0	0	0		0	0	0	0	0	0	0	0	0	0	0	0	0.0103416
	0	0	0	0	0	0	0	0	0	0	0	0	0		0	0	0	0.269247	0.206644	0	0	0	0	0	0	0	0
	0	0	0	0	0.0137739	0	0	0	0	0	0	0	0		0	0	0	0	0.0850308	0.154381	0.381564	0	0.464852	0	0.0737042	0	0
	0	0	0	0.0153095	0	0	0	0	0	0	0.130349	0	0		0	0.622213	0	0	0.349764	0	0.311456	0	0.207278	0	0	0.168299	0.136191
	0	0.15945	0.105996	0	0.257491	0.118828	0.112486	0.480368	0	0.0289468	0.121795	0.0709866	0.0295377		0	0.12331	0.733129	0	0.0818364	0.323752	0	0	0.435319	0	0.216795	0	0.0735201
	0	0	3.14928	0	0	0	0	0	0	0	0	0	0		0	0	0	0	0.356535	0	0	0.313023	0.342042	0.158982	0.521256	0.0586478	0
	0	0	0	0	0	0	0	0.215414	0.0276956	0.123633	0	0.100144	0		0	0	0	0	0	0	0	0	0	0	0	0	0
	0	0	0	0	0.0120368	0	0	0	0	0	0	0	0		0	0	0	0	0	0	0	0	0	0	0	0	0
	0	0	0	0	0	0	0	0.0505443	0	0.318573	0	0	0		0	0.43898	0	0.25812	0.0252182	0.0588245	0.294417	0	0.458412	1.48617	0.237087	0.413702	0
	0	0	0	0	0.0952489	0.0134508	0.110114	0.0343753	0.0323567	0.0907732	0.648595	0.141977	0		0	0	0	0	0.170657	0	0	0	0	0	0	0.0403886	0.127561
	0	0	0	0	0	0	0	0	0	0	0	0	0.0124029		0	0	0	0	0	0	0	0	0	0	0	0	0
	0	0.114429	1.10227	0.710097	0	0	0.500968	0.123927	0	0.452041	0	0.653202	0.249537		0	0	0	0	0.135034	0	0.465508	0	0	0	0	0	0
	0	0	0	0	0	0	0	0.0143907	0	0	0	0	0		0	0	0	0	0	0.101451	0	0	0.0529979	0.239619	0.0315699	0	0.0628498
	0	0	0	0	0.0665015	0	0	0	0	0.0245531	0.0899365	0.0307982	0		0	0	0	0	0	0	0	0	0	0.0166805	0	0	0
	0	0	0	0	0	0	0	0	0	0	0.118081	0.0711302	0.195029		0	0	0.145185	0.162659	0	0	0	0	0	0	0	0	0
	0	0.0533093	0.182573	0.221085	0.104637	0.232118	0.158665	0.11037	0.101448	0.796347	0.0583312	0.331191	0.402875		0	0.27982	0	0	0.431658	0.869952	0	0	0	0.430248	0	0	0.0627426
	0	0	0	0	0	0	0	0	0	0	0	0	0		0	0	0	0.586781	0	0	0	0	0.386969	0	0.152378	0.103807	0.125885
	0	0	0	0	0	0	0	0	0	0	0	0	0		0	0.125232	0	0	0	0.105086	0	0	0	0.0204843	0.125055	0.1259	0
	0	0	0	0	0	0	0	0	0	0	0	0	0		0	0	0	0	0	0	0	0	0	0	0	0	0
	0	0.0957859	0.12968	0.215504	0	0.370105	0.308608	0.403674	0.152224	0	0.222584	0.12471	0		0	0	0	0	0	0	0	0	0	0	0	0	0
	0	0.0627577	0	0	0.046993	0.0366561	0.0288157	0.135359	0	0.147015	0.0954164	0	0.318572		0	0	0	0	0	0	0	0	0	0	0	0	0
	0	0.051256	0	0.0669195	0.067835	0.0386827	0.203598	0.0501257	0.469807	0.0371773	0.113853	0.0588989	0		0	0.0844644	0.699829	0	0.908819	2.61889	0.3897	1.0586	0	0	1.04473	0.0432799	0.277619
	0	0	0	0	0	0	0.034506	0	0	0	0.0231984	0	0		0	0	0	0	0	0	0	0	0.280493	0	0	0	0
	0	0.172044	0	0	0	0.0934993	0	0	0	0	0	0	0.105764		0	0	0	0.144532	0	0	0	0	0	0	0	0	0
	0	0.126786	0.0444992	0.0616398	0	0.415041	0	0.0841405	0	0	0.182954	0.0938341	0.00956194		0	0.113437	0.462151	0	0	0.18201	0	0	0.210513	0.0565822	0.372454	0	0
	0	0.0715568	0.320102	1.78339	0.225663	0.333384	0.532163	0.253365	0	0	0.696275	0.212468	0		0	0	0	0	0	0	0	0	0.245705	0	0	0	0
	0	0	1.68933	0	0	0	0	0	0	0	0.189018	0.173558	0		0	0	0	0	0	0	0	0	0.926284	0.0407993	0.193703	0	0
	0	0.431055	0.297981	0.138665	0.239532	0.97449	1.77533	0.922285	0.141178	0.0846059	0.301162	0.341548	0.428175		0	0.958836	1.23653	0.119864	0.689314	0.482966	0.640749	0.998604	0.23902	1.151	0.321942	0.0766467	1.91959
	0	0	0	0	0.0989271	0.190326	0	0	0	0.163229	0.0622226	0	0		0	0	0	0	0	0	0	0	0	0.0389408	0.0778214	0.627319	0
	0	0	0	0.110604	0.22422	0.108431	0.120354	0.0133401	0	0.0758718	0.0772855	0.0298932	0.0671053		0	0	0	0.111332	0	0	0	0	0	0	0.12228	0.132052	0.118419
	0	0	0	0	0	0	0	0.212139	0	0.951052	0	0	0.0642304		0	0	0	0	0	0	0	0	0	0.073923	0	0	0.0418267
	0	0.363457	1.19599	0.572181	0.718792	1.23737	0.468621	0.588092	0.318306	0.340846	0.724809	0.950676	0.496201		0	0.0954592	0	0	0.293406	0.16366	0.792743	0.15137	0	0.0128164	0	0.442785	0.588391
	0	0.418217	0.117376	0	0	0.576609	0	0	0	0.301748	0.12072	0.524335	0.215256		0	0	0	0	0	0	0	0	0	0	0	0	0.106663
	0	0	0	0	0	0	0	0	0	0.0144642	0.0383584	0.0104558	0.00750764		0	0	0.113054	0	0	0	0	0	0.0599243	0	0	0	0
	0	0.317988	0	0	0.0952198	0	0.0119948	0	0	0	0	0	0		0	0	0	0	0	0	0	0	0	0	0	0	0
	0	0	0.455915	0.24775	0.236947	0.0135096	0.332658	0.101778	0.19844	0.217354	0.0319636	2.11854	0.142107		0	0	0	0	0	0.269279	0	0	0.916014	0	0	0	0
	0	0	0	0	0	0	0	0	0	0	0	0	0		0	0.219516	0.0165775	0	0.434955	0.173101	0.619082	1.76335	0.324142	1.15005	0.452815	0.350847	0.557362
	0	0	0	0	0	0	0	0	0	0	0	0	0		0	0	0	0	0	0	0	0	0	0	0	0	0
	0	0	0	0	0	0	0	0	0	0	0	0	0		0	0	0	0	0	0.0717208	0	0	0.0929828	0	0	0.53073	0.128504
	0	0	0	0	0	0.0124253	0	0	0	0.12553	0.198891	0	0		0	0	0	0.0468963	0	0	0	0	0.0601561	0	0.0177935	0	0
	0	1.00784	0	0	0.176515	0	0.0582563	0	0.106866	0.0971722	0.115792	0.298605	0.0658475		0	0.0595485	0.497477	0.0454694	0.144552	0.126186	0.101074	0.351542	0.842067	0.23671	0.751926	0.316785	0
	0	0	0	0	0	0	0	0	0	0	0	0	0		0	0	0.148658	0.0680446	0	0.0695819	0	0	0.254462	0	0	0	0.110763
	0	0	0	0	0.0143049	0	0	0	0	0	0	0	0		0	0	0	0	0	0	0	0	0	0	0	0	0
	0	0	0	0.07298	0.0335969	0	0	0	0	0	0	0	0		0	0	0	0	0	0	0	0	1.31225	0	0.219203	0	0
	0	0	0	0	0	0	0	0.056793	0	0	0	0	0		0	0	0	0	0	0	0	0	0	0	0.286146	0	0
	0	0	0	0	0	0	0	0	0	0	0.0134689	0	0.178852		0	0.475837	0	0	0.521961	0	0	0.0508848	0.0749855	0	0.256298	0	0
	0	0	0	0	0	0	0.0791476	0	0	0	0	0	0.0470884		0	0	0	0	0	0	0.25688	1.83185	0	0	0.608638	0	0
	0	0	0.0406538	0	0.0632992	0	0	0.0551115	0.0729287	0.141301	0.0274992	0.00846018	0.0652451		0	0	0	0	0.0712336	0.0704271	0	0	0	0	0	0	0
	0	0.256169	0.182622	0.183825	0.0423096	0.122304	0.272965	0.0761338	0	0.174558	0	0.256584	0.0580713		0	0	0	0	0	0	0	0	0	0	0	0	0
	0	0	0	0	0	0	0	0	0	0	0	0	0.460661		0	0	0	0	0	0.113089	0.898334	0	0	0	0	0	0.0730367
	0	0	0	0.305601	0	0	0	0	0	0	0	0.0837787	0.093984		0	0.154252	0.0487939	0	0	0.199029	0	0.354478	0	0	0.154753	0	0
	0	0	0	0	0	0	0	0	0	0	0	0	0		0	0	0.108761	0	0	0	0	0	0	0	0	0	0
	0	0.183954	0.251434	0.79318	0.953767	0.555175	0.763343	0.58882	0.970029	1.87941	1.05968	1.4589	1.37744		0	0	0	0	0	0.11515	0	0	0	0	0	0	0
	0	0	0	0	0	0	0	0	0	0	0.112312	0.03535	0.0677938		0	0	0	0	0	0	0	0	0	0	0	0	0.0327104
	0	0	0.122946	0	0.0251753	0.031757	0.0553766	0.0429426	0	0.342111	0.365868	0.625555	0		0	0	0.103864	0	0.0676462	0.201675	0.225351	0	2.61065	0.267342	0.0393418	0	0.029356
	0	0	0	0	0	0	0.127044	0	0.11547	0	0.418387	0.0238562	0		0	0	0	0	0	0.0348122	0	0	0	0	0	0	0
	0	0	0	0	0	0	0	0	0	0	0	0	0		0	0	0	0	0	0	0	0	0	0.219598	0.136615	0.0148065	0
	0	0	0	0	0	0	0.0375274	0.146423	0	0	0	0.0775766	0		0	0	0	0	0.0897048	0	0	0	0	0	0	0	0
	0	0.0732864	0.182879	0.228307	0.029393	0	0	0	0	0.159403	0	0.622699	0		0	0	0	0	0	0	0	0.550973	0	0.327555	0.0783086	0	0
	0	0.295942	0.159324	0.0771433	0	0.137967	1.30801	0.571809	0.158491	0.504644	0.227178	0.502152	0.638636		0	0	0	0	0.0304763	0.283231	0.256964	0.36568	0	0	0	0	0.0902713
	0	0	0	0	0	0	0	0	0	0	0	0	0		0	0.0732951	0.0633865	0	0	0	0	0.326996	0.356708	0	0.236585	0.773342	0.142184
	0	0	0	0	0	0	0	0	0	0	0	0	0		0	1.04253	0.692646	0.528194	0.729362	0.563432	0.773391	1.12948	1.02864	1.13684	0.302106	1.1099	0.609451
	0	0.0326014	0	0	0.187079	0	0.044183	0.245694	0	0	0.255238	0	0.0767962		0	0	0	0.14716	0	0	0.13236	0.625539	0	0.0614575	0	0.0615187	0
	0	0	0	0	0	0	0	0	0	0	0	0	0		0	0	0	0	0	0	0	0	0	0	0	0	0
	0	0	0	0	0	0	0	0	0	0	0	0	0		0	0	0.149203	0.056145	0.212884	0.524293	0.669525	1.04155	2.11362	2.41129	1.06116	3.4141	2.58118
	0	0	0	0	0	0.0120509	0	0	0	0.030699	0	0	0		0	0	0	0	0	0.111573	0	0	0	0	0	0	0
	0	1.38307	0	0.306121	0.207319	0.139881	0	0.385401	0	0	0.049526	0	0		0	0	0.0974361	0.320146	0.57247	1.55524	1.73164	0.310263	1.39261	0	0	0.536242	0.0670004
	0	0	0	0	0	0	0	0.0432704	0	0	0	0	0		0	0	0.03934	0	0	0.153387	0	0	0	0	0	0	0
	0	0	0	0	0	0	0	0	0	0	0	0	0		0	0	0.231513	0.226106	0.383145	0.452502	0.429165	0.0554558	0.315971	0.337154	0.0674249	0.368604	0.211161
	0	0	0	0	0	0	0	0	0	0	0	0	0.0566632		0	0	0	0.0423547	0	0	0.0660741	0	0	0	0.17933	0	0.159606
	0	0	0	0	0	0	0	0	0	0	0	0	0		0	0.139005	0.076323	0	0	0	0	0	0	0.0397014	0	0	0
	0	0	0	0	0	0	0	0	0	0	0	0	0		0	0	0	0	0	0	0.068731	0	0	0	0.10052	0.0178821	0.211887
	0	0	0	0.0755578	0	0	0	0	0	0	0.114148	0	0		0	0	0	0	0.254645	0	0.257009	0	0	0	0.486912	0.19061	0.0542025
	0	0	0	0	0	0.0571198	0	0	0	0	0	0	0		0	0	1.14267	0.56178	0.513944	0.693353	0.394812	0.0113623	0.174739	0.0784873	0.576715	0.647229	0.204356
	0	0	0	0	0.0291237	0	0	0	0	0	0.142401	0.078083	0.146397		0	0	0	0	0	0	0	0	0	0	0	0	0
	0	0	0	0	0	0	0	0	0	0	0	0	0		0	0	0.138469	0.119163	0.332423	0	0.3736	0.0805618	0	0	1.67298	0	0.0185753
	0	0.146045	0.206438	0.069706	0.0742707	0	0.0494307	0.0486856	0	0	0.128571	0.0809034	0.21549		0	0	0	0	0	0	0	0	0	0.0826253	0	0	0
	0	0	0	0	0	0.0766491	0	0	0	0	0	0	0		0	0.211884	0.052146	0	0	0	0	0	0	0	0	0.17822	0.295192
	0	0	0	0	0	0	0	0	0	0	0	0	0		0	0	0.260699	0	0	0	0	0.172481	0.261127	0.679599	0.25477	0	0
	0	0	0	0	0.038579	0.0771553	0	0.0417765	0.202471	0.081515	0.0766644	0	0		0	0	0	0	0.129916	0	0.120197	0	0	0	0	0.266237	0.0975158
	0	0	0.341103	0.0514956	0.0546902	0.264184	0.464556	1.01166	0.143119	0.536845	0.324408	0.0739649	0.292514		0	0.0802131	0	0.222537	0.522106	1.66274	2.11226	0.791664	0.594606	0.70746	0.112117	0.796681	0.239323
	0	0	0	0	0	0	0	0	0	0	0	0	0		0	0	0	0	0	0	0.0148136	0	0	0	0	0.829302	0
	0	0	0.0586169	0	0.0744709	0	0.094906	0.166767	0	0.0945749	0.209931	0.743901	0.0584121		0	0	0	0	0	0	0	0	0.0629607	0	0	0	0
	0	1.00929	0.202577	0.110414	0	0	0	0	0	0.284882	0.0857284	0.489721	0.176745		0	0	0	0	0.0324917	0.103741	0.0199424	0	0.0571073	0.0124803	0	0	0
	0	0	0.0463078	0.0767782	0	0	0	0	0.284181	0	0.0605148	0.0106519	0.056064		0	0	0	0	0.0550079	0	0.0412816	0.102616	0.110206	0	0	0	0.0168304
	0	0.623327	0.850381	0	0	0.0273236	0	0	0	1.03699	0.67196	0.894244	0.438274		0	0	0.2839	0.219154	0.622035	0.371646	0.700675	0.302222	0.614619	0	1.30899	0.295457	0
	0	0	0	0	0	0	0	0	0	0	0	0	0		0	0.371028	0	0	0	0	0	0	0	0	0	2.63718	0
	0	0	0.0364462	0.178749	0	0	0.185413	0.13152	0	0.949267	0.0681239	0.148358	0.342041		0	0	0	0	0	0	0	0	0	0	0	0	0.0906905
	0	0	0	0	0	0	0	0	0	0	0.131152	0	0		0	0	0.0180713	0	0	0.255603	0.0845615	0.487389	0.287401	0.104452	0	0.141503	0
	0	0	0	0	0.128269	0	0	0	0	0	0.0625285	0	0		0	0.354358	0.14178	0	0	0.0914118	0	0	0	0	0	0	0
	0	0	0.738375	0	0	0.135062	0	0	0	0	0	0	0.457934		0	0	0	0	0.0776141	0	0	0	0.0586876	0	0	0.0481291	0
	0	0	0.00822279	0	0.0475164	0.0117425	0	0	0	0	0	0.0561344	0.127801		0	0.0769586	0.375546	0.565529	0.062447	0.223701	0.329569	0.074624	0	0.267596	0.434889	0.165379	0.250387
	0	0.0421097	0	0	0.0173439	0	0	0	0	0	0	0.0837907	0		0	0	0	0	0.0972593	0.104643	0.0705084	0.293048	0.183937	0.366337	0.54748	0.342031	0.0425185
	0	0	0	0	0	0	0	0	0	0	0	0	0		0	0	0.533516	0	0.249338	1.00937	1.61951	0.614077	2.20993	1.25762	7.07191	1.37659	0.104772
	0	0.0397384	0.0937735	0.0766848	0.258041	0.0286699	0.126782	0.24075	0.0870435	0	0	0	0		0	0	0	0	0	0	0	0.012389	0	0	0.855756	1.74167	0
	0	0.3342	0	0.0428579	0.480641	0.0987627	0.815252	0.0907185	0.409229	0.227298	0.796394	0.222153	0.681403		0	0	0	0	0	0	0	0	0	0	0	0	0
	0	0.261964	0	0.521824	0.547287	0.534034	0.852417	1.06818	0.392826	0.84465	0.148078	0.21606	0.459373		0	0.243439	0	0	0.196378	0	0.210409	0.189567	0	0.107809	0.103755	0	0.0970384
	0	0	0	0	0	0.387496	0	0	0	0	0.0732329	0	0		0	0.249688	0	0	0	0	0	0	0	0	0	0	0
	0	0	0.0312543	0.413463	0	0.0622251	1.07912	1.15362	1.00598	0.57078	0.722586	0.0368397	0.734837		0	0	0.143392	0	0	0	0	0.192565	0	0	0	0	0
	0	0.55475	0	0.0735096	0	0	0	0	0	0.079455	0.0376721	0.160836	0		0	0	0	0	0	0	0	0.324204	0	0	0	0	0
	0	0	0	0	0	0	0	0	0.0546587	0	0.0679006	0.00917434	0		0	0	0	0	0	0	0	0	0	0	0	0	0
	0	0	0	0	0	0.0631105	0.210444	0.501208	0	0.0190434	0.181869	0	0.168358		0	0	0	0	1.75499	0	0.212784	0.724082	0	0	0.0382154	0.252938	0.753389
	0	0.162089	0	0	0.0505537	0	0.181859	0.0540561	0.0197996	0	0.269734	0	0		0	0	0	0	0	0	0	0	0	0.0366401	0	0	0
	0	0	0	0	0	0	0	0	0	0	0.0124768	0	0		0	0	0	0	0.0724391	0	0	0	0	0	0	0	0
	0	0.0148875	0.0542888	0	0.0207776	0	0	0	0	0.0831203	0	0.190521	0.0722653		0	0.12476	0.452245	0	0.0256009	0	0	0	0.050579	0.0642308	0	0	0
	0	0	0.169897	0	0.145278	0.13872	0.246988	0.0422056	0.224546	0.102098	0.245447	0.157863	0.15797		0	0	0	0	0	0	0	0	0	0	0.0519008	0	0.0101207
	0	0	0.0615159	0.140769	0.0838742	0.0429858	0	0.0804188	0.203677	0.182944	0.149947	0.141082	0.24026		0	0.38241	0.46616	0	0.227533	0	0.422223	0.903074	0	0.475816	0.963491	0	0
	0	0	0.00823113	0	0.357004	0.61819	0.485044	0.791209	0.383444	0.279213	0.829631	0.714284	0.584202		0	0	0	0	0	0	0	0	0	0	0	0	0
	0	0	0.220355	0	0	0	0	0	0	0.455909	0.337408	0.116198	0		0	0	0	0	0	0	0	0	0	0	0	0	0
	0	1.9881	0.954429	0.0687109	0.144994	0.304703	0.1392	0	0	0	0.659844	0	0		0	0.0697803	0	0	0	0	0	0	0	0	0	0.327807	0.0595123
	0	0.0177764	0.0602531	0.0943628	0.168281	0.207574	0	0.0626449	0.252754	0.180095	0	0.130093	0		0	0.131391	0	0.102105	0.105593	0	0.191763	0.528804	0.114508	0.534028	1.31962	0	0.203535
	0	0	0	0.101489	0	0	0	0	0	0	0	0.0786349	0.170958		0	0.275028	0.526489	0	0.245462	0.228886	0.453619	0.140968	0.251374	0.205634	0.160417	0.521117	0.267444
	0	0.538812	0.390834	0.657873	0.0565173	0	0.0825855	0	0.496124	0	0.610292	0.173587	0		0	0	0	0	0	0	0	0	0	0	0	0	0
	0	0	0.0344154	0	0.0366956	0	0.056999	0.0955268	0	0	0.167769	0	0		0	0	0.280702	0	0.151716	0	0.178744	0	0	0	0	0	0.0873185
	0	0.0458855	0.195955	0.342557	0.188142	0.101953	0.293698	0	0	0	0.0832504	0	0.0556657		0	0	0	0	0	0	0.22466	0.0162681	0	0	0.244096	1.86608	0
	0	0	0.143224	0	0	0	0	0	0	0	0.249813	0.127321	0.216127		0	0	0	0	0	0	0	0	0	0	0	0	0
	0	0	0	0	0	0	0.295437	0.150368	0	0.108367	0.0188547	0.242031	0.020597		0	0	0	0	0.167877	0	0.116285	0	0.0535119	0.0494534	0.0307315	0.123529	0
	0	0	0	0	0	0	0	0	0	0	0	0	0		0	0	0.429482	0.286783	0	0.642304	0.169614	0	0	0	0.243715	0.580528	0.516795
	0	0	0	0	0	0	0	0	0	0	0	0	0		0	0	0	0	0	0	0	0	0	0	0.0858175	0	0
	0	0	0	0.242807	0.777749	0.0659472	0.708846	1.61258	0.704293	0.54286	1.79121	2.94435	4.09972		0	0	0	0	0	0	0.0988892	0	0	0	0	0.170631	0
	0	0	0	0	0	0	0	0	0	0	0	0	0.0434206		0	0	0	0	0	0	0	0	0	0	0	0	0
	0	0	0	0	0	0	0	0	0	0	0	0	0		0	0	0	0.0802048	0	0	0	0	0	0	0.294685	0	0
	0	0.228332	0	0	0	0	0	0	0.0259234	0	0	0	0.0772001		0	0	0	0.0122664	0	0	0.0120471	0	0	0.010385	0	0.0197867	0
	0	0	0.731515	0	0	0	0	0	0	0	0	0	0		0	0	0	0	0	0	0	0	0	0	0	0	0
	0	0	0	0	0	0	0	0	0	0	0	0	0		0	0	0	0	0	0	0.345209	0	0	0	0	0	0
	0	0	0	0	0	0	0	0	0	0	0	0	1.11179		0	0	0	0	0	0	0	0	0	0	0	0	0
	0	0	0.278687	0	0	0	0	0.0991506	0	0.0874813	0	0	0.158033		0	0	0	0	0	0	0	0	0	0	0	0	0
	0	0	0.0890616	0	0	0	0.0230859	0.0147559	0	0.153246	0.403976	0.427822	0.109518		0	0	0.433702	0	0.0276173	1.25978	0.41983	0	0.259173	0.235478	0.122066	0.028	0.0528738
	0	0	0	0	0	0	0	0	0	0	0	0	0		0	0	0	0	0.40525	0	0.373865	0.355931	0	0.227371	0.100817	0	0.15552
	0	0	0	0	0	0	0	0.0877728	0.0118707	0.0855437	0.404202	0.776836	1.11123		0	0	0.366478	0.0678232	0	0.0465729	0.0813895	0	0.658326	0	0	0	0
	0	0.623087	0.580221	0.0151902	0.0177493	0.0394587	0	0	0.0536192	0	0.427779	0.294992	0.0526197		0	0	0	0.183513	0.0898994	0	0	0	1.26041	0	2.0026	0.414272	1.08954
	0	1.2359	0.2949	0.139269	0.0471175	0.152122	0.49196	0	0.297131	0.609043	1.60858	1.23702	2.19633		0	0	0	0	0.275947	0.275304	0.0513983	0.0383721	0	0.163308	0.0874294	0.0972268	0
	0	0.169062	0.107747	3.50331	3.54478	3.7175	3.94245	3.30786	4.95169	2.14367	3.02395	1.88934	5.06971		0	0	0	0	0	0	0	0	0.221433	0.173834	0.468678	0.0792933	0.359897
	0	0	0.731421	0	0	0	0	0	0	0	0.357121	0	0		0	0.749693	0	0	0	0	0.0438078	0	0.139262	0	0.368112	0	0.0472432
	0	0.0576636	0	0.0771513	0	0	0	0.083414	0.251476	0.20288	0.0746941	0.0472513	0.0433701		0	0	0.147369	0	0	0	0	0.15563	0.441559	0.117148	0.0926615	0.405717	0.484784
	0	0	0	0	0	0	0.10293	0	0	0	0	0	0		0	0	0	0	0	0	0	0	0	0	0	0	0
	0	0.122436	0.170772	0	0	0.0595386	0	0	0.08421	0.519743	0	0.0838458	0		0	0	0	0	0	0	0	0	0.206885	0.127404	0.505268	0.229956	0.754636
	0	0	0.109003	0.196158	0	0.00979289	0.284682	0.354532	0	0.547391	0.166889	0.495721	0.802639		0	0	0	0	0	0	0	0	0	0	0	0	0
	0	0.130105	0.225965	0.0599823	0.128914	0.0117065	0	0	0	0	0	0.105313	0.0857503		0	0	0	0	0	0	0	0	0	0.204439	0	0	0
	0	0	0.195028	0	0	0	0.0940682	0.111623	0	0	0.052439	0.130145	0.0348158		0	0	0	0	0	0	0	0	0	0	0	0	0
	0	0.0493608	0.00913241	0.0130319	0.233695	0.336395	0.351212	0.698994	0.766281	2.1945	0.829377	2.15377	1.24302		0	0	0	0	0	0	0.0118984	0	0	0	0	0	0.0931308
	0	0.513716	0.0322676	0	0	0	0	0	0	0.16812	0.0665967	0	0.338189		0	0	0.107903	0	0	0	0	0	0	0	0	0	0
	0	0.0357879	0	0	0.0886966	0	0.497815	0	0.189276	0.686904	0	0.118062	0.071195		0	0	0	0	0	0	0	0	0	0	0	0	0
	0	0	0	0	0	0	0	0	0	0	0	0	0		0	0.0125618	0	0	0	0.22224	0.22571	0.0904909	0	0	0	0.0785376	0
	0	0.0452963	0	0	0	0	0	0	0	0.0643311	0	0.0517935	0.0649687		0	0.144844	0.151329	0.241224	0.118704	0	0.165802	0.25512	0.051217	0.144994	0.134285	0.365148	0.926483
	0	0	0.126386	0	0	0	0	0	0	0.15749	0	0	0		0	0	0.0283352	0	0	0	0.247877	0	0	0	0	0	0
	0	0.461021	0.553928	0.133097	0.166086	0.249696	0.523129	0.569404	0.415999	0.568014	0.0850838	0.592662	0.484847		0	0.950537	0.484125	0.345078	0.958663	0	0	0.814456	1.93847	4.72974	1.41189	3.02028	0.389437
	0	0	0	0	0	0	0	0	0	0	0	0	0		0	0	0	2.10137	0	0	0	0	0	0	0	0	0
	0	0	0	0.171193	0	0	0	0	0.161679	0	0	0	0		0	0	0	0	0.0638381	0.0157142	0.127198	0.0396984	0.13878	0	0.13263	0.0916635	0.723985
	0	0	0.0675698	0	0.0733193	0.0137412	0.109408	0.165259	0.333598	0	0.341352	0.297213	0.820251		0	0	0.157752	0.040742	0.0872205	0	0	0.39577	0	0.0152938	0.630367	0	0.0828449
	0	0	0.51514	0.783292	0.733864	1.41128	0.788708	1.80057	1.68153	0.251475	0.961779	0.162846	0.389999		0	0.289434	0.0251541	0.175342	0	0	0	0	0	0	0	0	0
	0	0.437805	0.13076	0	0.186598	0.456721	0.262487	0	0	0.208189	0	0.481672	0.382108		0	0	0	0	0	0.655145	0.207713	0.130602	0.101082	0.0578792	0.193972	0.843344	0.52171
	0	0	0	0	0	0	0	0	0.523819	0	0.0435221	0	0		0	0	0	0	0	0	0	0	0	0	0	0	0
	0	0	0	0.216565	0	0	0	0.0119622	0	0	0.485229	0	0		0	0.0209705	0.0318063	0	0.120213	0.238875	0.305035	0.124242	0.210434	0.145194	0.316269	0.0986227	0.0787787
	0	0.0544497	0.0629288	0.0732106	0	0	0	0	0	0	0.0582771	0.284764	0		0	0	0	0	0	0	0	0	0	0	0	0	0
	0	0	0	0	0	0	0	0.0730928	0	0	0	0	0		0	0	0	0	0	0	0	0	0	0	0	0	0.285713
	0	0.0780168	0.101767	0.081377	0	0.0971632	0	0	0	0.122763	0.189212	0	0.0571493		0	0.351846	0	0	0	0	0	0	0.066981	0	0	0	0.024691
	0	0	0	0	0	0	0	0	0	0	0.0595086	0	0		0	0	0	0	0.181423	0.0760473	0.105339	0.0579095	0	0	0.0492426	0	0.233514
	0	0	0	0	0	0	0	0	0.459572	0	0	0	0		0	0	0	0	0	0	0	0	0.279099	0	0	0	0
	0	0	0	0	0	0.334761	0.408178	0.527257	0.826619	1.54862	0.581011	3.61944	1.75106		0	0	0.10135	0.472825	0.709944	0.733762	0.48794	0.176355	0.166778	0.113749	0.100471	0.023208	0.216225
	0	0.167674	0	0	0	0	0	0	0.252897	0	0.0378697	0.183846	0.0536553		0	0	0	0	0	0	0	0	0	0	0	0	0
	0	0	0	0.169343	0.0729233	0.0965565	0	0	0	0	0.0335937	0	0		0	0	0	0	0	0	0	0.0865855	0	0	0.0477534	0.149236	0.106836
	0	0	0	0	0	0.361607	0.24389	0.544165	0.20023	0.0133025	0.253605	0.58473	0.699704		0	0	0	0	0	0.0481243	0	0	0	0	0	0	0
	0	0	1.23593	0	0	0	0	0	0	0	0	0.204393	0.133906		0	0	0.568856	0.276073	0.497698	0	0.273479	0	0.825448	0.615836	0	0	0
	0.010539	0.0253541	0.241903	0.189701	0.496608	0.318959	0.325439	0.170703	0.179754	0.0607227	0.679113	1.36338	1.52428		0	0	0	0	0	0	0	0	0	0	0	0	0
	0.0124978	0	0.227453	0	0	0	0	0.0817237	0	0	0.0409634	0	0		0	0.0737391	0	0	0.124136	0.0294122	0.345461	0.0748364	0.109691	0	0	0	0.110838
	0.0126571	0	0	0.025858	0.0955261	0	0.44036	0	0	0	0.0675816	0	0		0	0	0.0224531	0.0346307	0.294679	0.39214	0.751278	0.994906	0.247966	0.583435	0.817854	0.922455	0.604478
	0.014891	0.0563404	0	0.102158	0.192413	0.180933	0.0375745	0.0251012	0.0588744	0	0.158515	0.0323082	0.270121		0	0	0	0	0	0	0	0	0	0	0	0	0
	0.0189171	0.132418	0.613136	0.931328	1.38361	1.31103	0.912385	1.03659	0.136475	0.774545	0.811506	1.41179	0.776563		0	0	0	0	0	0	0	0	0	0	0	0	0
	0.0193153	0.380255	0	0	0.281345	0.00880694	0.163412	0.018742	0	0	0	0	0.0991345		0	0	0	0	0	0	0	0	0	0	0	0	0
	0.0204048	0	0	0	0.0831971	0.0435009	0.172617	0	0.0814749	0	0	0	0.0709183		0	0	0	0	0	0	0	0	0	0	0	0.0466387	0
	0.0218887	0.684635	0.404375	0	0.121184	0.397968	0.388008	0.061687	0	0.0273587	0	0.0950194	0.321205		0	0	0	0.290019	0.523175	0	0.928266	1.51543	0.531259	0.657347	2.65964	3.89354	3.62803
	0.0229085	0.282979	0.0915407	0.90644	0.0601428	0.0553594	0.275077	0.199442	0.267194	0.645054	0.222789	0.792338	0.791465		0	0	0	0.666929	0	0	0	0.971437	0	0.516959	0.441662	0	0.60621
	0.0248881	0.0321815	0.0404186	0.0515205	0.039882	0	0.0164072	0.0300673	0.0274007	0.0153181	0	0	0		0	0	0	0	0.0438831	0	0	0.090843	0	0	0.121642	0	0
	0.0252152	0.0295205	0	0	0	0	0.0903091	0	0	0.084577	0	0	0.332254		0	0	0	0	0	0.0189954	0	0	0	0	0	0.0546759	0.0167816
	0.0308567	0	0.0419521	0	0	0.114663	0.0979731	0	0.12781	0	0.170969	0	0.0565931		0	0.100582	0	0	0	0	0	0	0.016504	0	0	0	0
	0.0326219	0	0.0904875	0	0.0958412	0	0	0	0	0	0	0	0		0	0	0	0	0	0	0	0	0.24484	0	0	0	0
	0.0335653	0	0	0	0	0.187138	0.873515	2.40354	0	0	0	0.269128	0		0	0	0	0	0	0	0	0.1133	0.0556497	0	0	0	0
	0.0355869	0.0356437	0.575337	0.629953	1.14868	1.27005	0.996083	1.49363	1.18366	0.575132	0.763198	0.785096	1.31804		0	0	0	0	0	0.020725	0	0	0	0	0.0601175	0.0127236	0.0229535
	0.0359119	0.326188	0.0285311	0.0600709	0.580786	0	0.0254709	0.563866	0.368481	0.641903	-0.145374	0.146045	0.273524		0	0	0	0	0	0	0	0	0	0	0	0	0
	0.0387141	0.0484534	0.0547712	0	0.113418	0.214429	0.146096	0.611315	0.391579	0.524773	0.42542	0.598025	0.268442		0	0	0	0.353105	0	0	0	0.590009	0	0	0	0	0.35397
	0.038747	0	0.0899637	0.0309454	0.155229	0	0	0.0389591	0	0.0100873	0.0501521	0.0413635	0.0465339		0	0	0.150208	0	0	0	0	0	0	0	0	0	0
	0.0398156	0.0645803	0	0	0	0	0	0	0	0	0.424631	0.0137275	0.0257532		0	0	0.224743	0.118328	0.144463	0.761738	0.462271	1.23279	1.05772	1.17291	1.54536	0.1243	1.84838
	0.0399532	0.360324	0.136809	0.0808632	0.242735	0.204051	0.080347	0.0104224	0	0	0.216438	0.304409	0.378669		0	0	0	0	0	0	0	0	0	0	0	0	0
	0.0401295	0	0	0	0	0	0.125797	0.0427835	0	0.166024	0.150825	0.063737	0		0	0	0	0	0	0	0	0	0	0.0731349	0.125048	0.176419	0.253963
	0.0408916	0	1.73535	1.93937	1.3237	1.55245	0.978564	1.12888	1.05373	1.39376	0.656669	1.29957	1.45476		0	0	0	0	0	0	0.0500592	0	0.293374	0.0180476	0.0199073	0.315642	0.231313
	0.0438579	0.618136	0.668057	0.570321	0.675332	0.0754606	0.20775	0	0	0.0266604	0	0	0.769177		0	0	0.199658	0	0	0	0	0.0877413	0	0.0771321	0	0	0
	0.0453282	0	0.0429769	0.196945	0.052211	0	0	0.0759953	0	0.275849	0.249721	0.348635	0.153073		0	0	0.265962	0.123535	0.0640571	0.0538832	0.218933	0.0868143	0.0431809	0	0	0	0.40105
	0.0472873	0.711532	2.54724	0.295966	1.51079	0.509313	0.0427627	0.0365184	0	1.35739	0.844884	1.26427	0.592443		0	0	0	0	0	0.0724547	0	0.23928	0	0	0.099658	0.195491	0.38683
	0.0490411	0.523036	0.263126	0.956631	1.17447	0.942364	1.37733	0.283181	0.957054	0.420921	1.18425	2.54003	1.63954		0.0118952	0.0980797	0.0157787	0.0128904	0	0.0397861	0	0	0.511605	0	0.118515	0	0.0258583
	0.0499372	0	0.0808371	0	0	0	0.0811665	0.0808049	0.211909	0	0.116448	0	0		0.0139494	0	0	0	0	0	0	0	0	0	0	0	0
	0.050289	0	0.0536896	0	0.110681	0.0913737	0.165579	0.11514	0.0579716	0.0744086	0.163963	0	0.0994796		0.0141292	0	0.0151156	0	0.084171	0	0	0.0302548	0.186554	0.239379	0	0.507061	0.153028
	0.0506827	0.81148	0.862628	1.92385	1.97705	1.89418	2.0958	2.86902	3.32575	2.89836	4.10812	1.87058	2.13222		0.019527	0	0	0.0663661	0	0.0699745	0	0	0.171121	0	0.209849	0	0.133419
	0.052193	0	0.2348	0.0503782	0	0	0.0840352	0	0	0.145189	0.201767	0.068621	0.147232		0.0201248	0.135031	0.315649	0.163851	0.158966	0.363976	0.0873266	0.0406055	0.19969	0.0585941	0	0	0
	0.0522049	0	0	0.0659276	0.0982198	0.0740557	0	0	0.0834512	0.155845	0	0	0		0.0204586	0.10203	0	0	0	0	0.497365	0	0.0176593	0.162019	0.0653701	0.772158	0.172096
	0.0528288	0.0627772	0	0	0.139135	0.0167416	0	0	0	0	0	0	0		0.0224927	0.904611	0	0	0.0327422	0.11769	0.309158	0.0792803	0	0.0291217	0	0.0381568	0.32773
	0.0532414	0.255473	0.271219	0.243951	0.241663	0.104317	0.41707	0.59675	0.1571	0.158928	0.0655685	0.166983	0.155731		0.0276321	0.154553	0	0.161939	0.193623	0.184389	0.28027	0.219735	0.189187	0.0275245	0	0.0683862	0.153837
	0.0551101	0.769533	0	0	0.707774	0	0	0.955169	0.177846	0.763949	0.139093	0.581515	0.978669		0.0300452	0	0	0.0459757	0	0.0288291	0	0.0403618	0.0203785	0.0955488	0	0.0219254	0.0882527
	0.0551195	0.481529	0	0.47503	0	0.0117441	0.273764	0	0	0.559915	0.759917	0.373807	0.981648		0.0306677	0	0	0	0.0889343	0	0	0.28403	0.789069	0.0491454	0.121638	0.0300786	0
	0.0554335	0	0.206161	0	0	0	0	0	0	0.149205	0	0	0		0.0321661	0	0	0	0.0295551	0	0.036137	0.060338	0.0904893	0.232017	0	0.124846	0
	0.0585747	0	0.159194	0.0557838	0.0738732	0.0768909	0	0.249387	0.223315	0	0	0.15992	0.0225696		0.032899	0.0176242	0.395571	0.66706	1.01755	1.79789	0.950529	1.45638	1.2866	0.60054	0.949676	1.12855	0.956414
	0.0615961	0.0933045	0.0722435	0.0870973	0.20429	0.139871	0.549844	0.739768	0.672517	0.501157	0.086303	0.381069	1.09335		0.0350365	0.0218381	0.0317153	0.14307	0.0962167	0	0	0	0	0	0.115464	0.123562	0
	0.0626944	0.416757	0.30705	0.0542848	0	0	0	0	0	0.425296	0.664043	0.352144	0		0.0418464	0.223234	0.351586	0.1501	0.307681	0.185498	0.0521398	0.293598	0.622855	0.218223	0.259473	0.486719	0.360786
	0.0693489	0.0592049	0.276792	0.246989	0	0	0.0116773	0.0154403	0.0678694	0.0781785	0.0424943	0.0944851	0.090243		0.0437228	0	0	0	0	0	0	0	0	0	0	0	0
	0.0696027	0.133852	0	0	0.339706	0.0696494	0	0.0968455	0.193054	0.194835	0.211199	0.15574	0.466727		0.0451932	0.520939	0	0.394446	0.20276	0.158646	0.128523	0	0.108617	0	0.380156	0	0.0743634
	0.0708882	0	0	0.0555053	0	0	0	0.429035	0.364186	0	0.0101638	0.208191	0		0.0452683	0	0.169415	0	0.302559	1.57833	0.109232	0.261741	0.0149492	0	0.227359	0	0.182705
	0.0727053	0.255373	0	0	0	0	0.0918605	0.0848911	0	0.164599	0.0368648	0.17151	0.192041		0.0477474	0	0	0.166759	0	0	0	0	0	0.0132359	0	0	0.291563
	0.0737275	0	0.15914	0.219588	0.479491	0.342562	0.233957	0.273167	0.127993	0.157663	0.198969	0.177384	0.216017		0.0486613	0	0	0	0	0	0	0	0	0	0	0	0
	0.0748904	0.0613896	0.254227	0.276353	0	0.624772	0.5068	0.046267	0.175287	0.406991	0.213244	0.105956	0.194365		0.0495644	0	0	0	0	0	0	0	0	0	0	0	0
	0.0755398	0	0.0737402	0.0538225	0.0429877	0	0	0.130808	0.0512165	0.0626579	0.0872011	0	0		0.0500002	0	0	0	0	0.238012	0.122687	0	0	0	0	0	0
	0.0782876	0	0.0967521	0	0.140913	0	0.0978443	0.142124	0.113296	0	0.109078	0	0.365536		0.0521187	0	0	0	0	0	0	0.07635	0	0.0146955	0.546831	0.194253	0
	0.0785147	0	0	0	0	0.0289968	0.0858195	0	0	0.0159171	0	0.418416	0		0.0537586	0.969674	0.460042	0.661506	0.39199	0.89527	1.13372	1.32258	0.860332	2.5422	1.5702	2.73052	1.53748
	0.0792254	0.0236821	0.0431871	0.0145169	0	0.0928249	0	0.13709	0	0	0	0	0		0.0537864	0	0	0	0	0	0	0	0	0	0	0	0
	0.0833811	0.315432	0	0	0	0	0	0.328828	0	0.285889	0	0	0.0979116		0.055257	0	0	0	0	0	0	0	0	0	0.0870929	0	0.142177
	0.0878808	0.327598	0.484482	0.111627	0.239358	0	0.0115552	0	0.0394223	0	0.0447038	0	0.209102		0.0610468	0.0671607	0.158828	0.0833204	0.305815	0	0.861652	1.21706	-0.0363912	0.368231	0.118612	0.269293	0.151295
	0.0887512	0.419942	0.332952	0.427398	0.330051	0.269691	0.12023	0	0.157426	0.245966	0.198603	0.29117	0.823208		0.0635571	0	0	0	2.16372	0.0418062	0	0.231254	7.69653	1.08835	1.48653	0.401551	2.25952
	0.089328	0.185233	0.752964	0.150232	0.0385869	0.518504	0.405467	0.391309	0	0.462486	0.0424474	0.0713745	0.637071		0.0647078	0.0524603	0.0694168	0	0	0.166638	0	0	4.34889	0	0	0	0
	0.0934162	0.100958	0.349724	0.137025	0	0.383123	0.387496	0.155504	0.117416	2.04565	0.368902	2.09897	0.356844		0.0652435	0	0	0	0	0.0199089	0	0	0	0	0	0	0
	0.0935469	0	0	0.112093	0.227022	0.317031	0.278017	0.401827	0.867171	0	0.807561	0.26714	0		0.0674977	0	0	0.0634717	0.0641114	0.0914707	0.0641088	0.515521	0.531523	0.480732	0.463407	1.35112	0.749252
	0.0952555	0.304671	0	0	0.13453	0.32898	0	0.172411	0.0490088	0	0.091238	0.0680805	0.0937617		0.0681286	0	0.91184	0.0126264	0.292615	0	0	0	0	0.168331	0.0842175	0.0376379	0
	0.0970626	0	0.0921567	0.0252984	0.45238	0.893648	0.74159	0.684599	1.59749	0.429785	0.192488	1.5587	0.150786		0.0695282	0.346103	0.0811412	0.150768	0.0733045	0.406455	0	0.112656	0.347063	0.139084	0.44721	0	0
	0.0993165	0	0.0250955	0	0.167515	0	0	0.0122149	0	0.960025	0.0262475	0.071327	0		0.0701179	0.311864	0.540478	1.76321	3.39488	1.98079	3.8115	1.92127	2.11141	1.22624	3.7087	2.05353	2.43775
	0.10073	0.191864	0	0.144402	0.00902102	0.0426291	0	0	0	1.03775	1.04288	0.111642	0.143785		0.0731594	0.079645	0	0	0	0	0	0	0	0	0	0	0
	0.103789	0.302128	0.0964898	0.0614208	0	0	0	0	0	0	0.009711	0	0		0.0772709	0.232413	0	0	0.0485428	0.19572	0.485801	0.06574	0	0.467648	0.0810055	0.0362653	0.611711
	0.103972	0.189719	0	0	0.226958	0	0.210427	0	0.145405	0.394901	0.0711268	0.216289	0		0.0781879	1.09269	0.709409	0.344126	1.40277	0.721303	0.975091	0	0.642847	0.966878	0.0651836	0.967401	1.20861
	0.104	0.0230627	0	0.0405579	0.071906	0.571408	0.14576	0.5548	0.70976	0.162941	0.51764	0.0131668	0.236008		0.0809515	0	0.121357	0	0.103025	0	0.174891	0	0	0	0	0	0
	0.105527	0	0	0	0	0	0	0	0	0	0.158662	0	0		0.0810834	0.339276	0.505488	0.225298	0.190206	0.380211	0.720971	0	0.340944	0.213755	0.0964949	0	0.170302
	0.107951	0.0656123	0.240682	0.104358	0	0	0.155892	0.180973	0.116982	0.187453	0.0979539	0.219363	0.175795		0.0896975	0.178043	0	0.0527003	0	0.066366	0	0	2.64703	0	0.0823663	0.107129	0.332458
	0.108817	0.543976	0	0	0.33881	0	0	0	0	0	0.222747	0.124776	0.280422		0.0949757	0	0.114998	0.0404098	0.328686	0	0.114081	0	0	0.418598	0.562719	0	0.463015
	0.110089	0.65126	0	0	0	0.0630833	0.118839	0.65474	0.019014	0	0	0.456269	0.0719478		0.0949824	0.0728036	0.19195	0.33426	0.0941433	0.169822	0.0647753	0.199115	0.331361	0.116677	0.164734	0.211948	0.136892
	0.111283	0.390012	0	0.08541	0	1.02485	0.732814	1.29536	0.124361	0.868983	0.625114	0.108332	0.194089		0.0959862	0	0.393258	0	0	0	0	0	0	0	0	0	0
	0.115191	0.0904071	0.149888	0.18118	0.0415471	0.0516109	0	0.223241	0	0	0.116968	0	0		0.0964877	0	0.168145	0	0.0829816	0.0695965	0.500625	0	0.357571	0	0	0	0
	0.115207	0	0.244559	0	0	0	0	0	0	0	0	0	0		0.0984487	1.33222	0.807002	0.372043	0.269456	1.85603	2.10686	1.4203	0.23841	0.104319	0.0506475	0.343567	0.820949
	0.116648	0.97325	0.990602	0	0	0	0	0	0	0.146036	0.678512	1.25834	0.69545		0.100658	0.131103	0.10781	0.144565	0.174688	0.462591	0.492132	0.174018	0.245001	0.292609	0.0743046	0.137717	0.643776
	0.117118	0.12232	3.51265	0.12493	1.09759	0.497906	0.249162	0.240449	0.571774	0.0865096	0.0710213	0.0751197	0.247385		0.102656	0	0.668652	0.150127	0.138937	0.128146	0.208612	0.0568182	0.231709	0	0	0	0
	0.122787	0.216163	0.352168	0	0	0	0.0430087	0	0	1.2265	0.314522	2.76957	0.140479		0.104496	0	0	0	0	0	0	0.0547605	0.199425	0	0	0	0.171565
	0.127929	0.0690844	0.132039	0.44893	0	0.0633951	0.131912	0.289576	0.0370431	0.207569	0.160329	0	0.0687999		0.105059	0.0744815	0.292853	0.131955	0.320693	0.420732	0	0.36957	0	0.234603	0	0	0
	0.131362	0	0.0704872	0	0	0	0	0	0	0	0	0	0		0.106105	0	0.0412055	0.107144	0.101768	0.191183	0	0.533212	0.170784	0.287418	0.190461	0.147704	0.243374
	0.13162	0.0694953	0.0790422	0.251201	0.0720152	0	0.142177	0	0.2288	0.0511911	0.484045	0.241126	0.0421963		0.113286	0.0713952	0.271256	0.293037	0	0	0.134045	0	0	0	0	0	0
	0.137065	0.114124	0.0865113	0.084397	0.0986484	0.203712	0.0692706	0.0529881	0.244051	0	0.08347	0.162062	0.0771922		0.114571	0.0518858	0	0.0653955	0.0480254	0.240767	0.181977	0.238396	0	0	0.116611	0	0.0527231
	0.137611	0	0.352575	0	0.116372	0	0	0.0611099	0	0	0.0636937	0	0.269179		0.114634	0.315997	0.544208	0.101015	0	0	0.226057	0	0.0701496	0	0.297307	0.387243	0.0576238
	0.138216	0.7228	0.863058	0	0.711995	0.148048	0.859936	0.244668	0	0.589594	0.0768948	1.32099	1.10103		0.115428	0.354257	0.242835	0.115548	0	0.0271574	0	0.0412279	0.0234527	0	0.0533634	0.119754	0
	0.138928	0.478461	0.901877	0.238528	0.689119	0.233094	0.259185	0.624154	0	0.0590929	0.037846	0	0.0843453		0.116693	0	0	0	0.487261	0	0	0	0	0	0	0	0
	0.138959	0.0541173	0.103933	0.221075	0.501163	0	0.208914	0.221025	0.170705	0.400341	0.11889	1.06738	0.13571		0.11705	0.225377	0.297229	0	1.28852	0.91901	1.6425	1.87901	1.6058	1.89833	1.3632	2.2811	2.27104
	0.141164	0.244897	0.585581	0.255376	0.0526881	0.294949	0.0798139	0.751401	0.128179	0.0981893	0.363137	0.304125	0.330517		0.117398	0.0129217	0.794791	0.253809	0.498028	0.292919	0.749916	0.554307	0.0392715	0.279444	0.802726	0.692732	0.238079
	0.146964	0	0	0	0.0401188	0.0240172	0.071057	0.0350134	0	0.177333	0.637062	0.387924	0.152185		0.119357	0	0	0	0	0	0	0.089294	0.145881	0.1081	0	0	0.221255
	0.150351	0	0.120314	0.136856	0.543007	0.144069	0.179071	0.182752	0.944205	0.522194	0.480298	0.358192	0.299401		0.122675	0.0649574	0	0.616652	0	0	0	0	0.0361894	0.451348	0.16915	0.182788	0
	0.159061	0	0	0	0	0	0	0	0.219331	0	0.0568265	0	0		0.126463	0.217947	0.927386	0.297935	0.371054	0.633568	0.340086	0.484247	0.263652	0.173435	0.517345	0.176569	0.18335
	0.162228	0.0936828	0.0398245	0.0877674	0.024419	0.030035	0.109814	0.350254	0.235847	0.271659	0.0142123	0.444725	0.482309		0.127548	0.183898	0.484867	0.122395	0.146835	0.168403	0	0.127931	0	0	0.144575	0	0.0987486
	0.165059	0	0	0.258494	0.354394	0	0.243079	0.0647586	0.1766	0	0.150421	0.139133	0.0949019		0.128077	0	0	0	0	0	0	0.0232522	0	0	0.0143691	0	0.105671
	0.165542	0.582038	0.124516	0.236863	0	0	0.193901	0	0.049298	0.144192	0.323886	0.0449734	0.267284		0.131018	0.307485	1.01685	0.347458	1.61668	0.956028	1.1562	1.10388	0.945078	0.165238	0.272612	0.0772098	0
	0.166651	0.725373	0.725867	0.382266	1.37866	0.482108	0.558225	0.352139	0.16839	1.28035	0.1991	1.20923	0.966071		0.134204	0.614294	0.667661	2.68106	2.06537	1.53871	1.9002	2.61515	2.2379	3.4101	4.67546	2.94938	1.84738
	0.173946	0.257822	0	0.232372	0.143291	0.35738	0.373129	0.7044	0.478519	0.166607	0.0774467	0.529182	0.337067		0.134587	0.0171243	0.249816	0.0672639	0.227143	0.18581	1.13979	0.232873	0.237555	0.305421	0.281636	0.024488	0.173737
	0.176526	0.414851	0.433911	0.489304	0.861633	0.790469	0.95933	0.99715	0.537561	0.960393	0.403403	1.26621	0.42529		0.136615	0	1.61576	0.104358	0.521832	0.229026	0.202141	0.253885	0.59665	0.566337	0.261109	0.987813	0
	0.178582	0	3.07148	0	0	0	0	0	0.128557	0.564102	0	0.962014	0.219607		0.138359	0.479736	0	0.137989	1.4312	0	0	0	0.262865	0	0.417424	0	0
	0.183306	0.18359	0.0468765	0.143758	0.148855	0	0.0720363	0	0.356573	0.0874082	0.0604707	0.126448	0.184552		0.140021	0.398516	0.703862	0.943495	1.14564	1.51311	1.40103	1.35928	0.949868	0.828504	1.08713	1.28555	1.1948
	0.18644	0.48312	0.25204	0.459337	0.10813	0.137184	0.0708236	0.0672215	0.208707	0.304105	0.0574442	0.0593713	0.0438487		0.142549	0	0	0.140092	0.32384	0.172769	0.520125	0.857158	0.789869	0.562334	0.745186	0.606781	0.531631
	0.187158	0.04905	0.0498901	0.278006	0	0.337584	0.959697	0.126443	0.014506	0.299831	0.18289	0.237629	0.242405		0.14839	0	0.154757	0.347315	0	0.0288959	0.105364	0.104301	0	0	0	0.130123	0.294652
	0.187623	0.0140189	0	0.0618873	0.753263	0.239644	0.418714	0	0.114099	0	0	0.194539	0.13505		0.151337	0.0296791	0.465898	0.543775	0.823563	0.905769	0	0	0.524566	0.784082	0.258134	0.405567	0.119502
	0.188573	0.53406	0.575299	0.758559	1.08339	0.481624	0.259948	0.543653	0.852833	1.0808	0.697217	0.792629	0.224181		0.155702	0.258474	0.100666	0.289532	0.704012	0.293089	0.338614	1.13468	0.782664	0.283115	0.505424	0.706679	1.11255
	0.188894	2.02282	1.69686	0.768401	0.467995	0.27253	0.712908	0.47014	0.112903	0.378261	0.08036	0	0.137096		0.155837	0	0.584694	0.265906	0.163348	1.43615	2.62451	0	0.968634	2.09209	1.47481	0	0.0702605
	0.189925	0	0.478061	0.731702	1.61321	1.76612	0.900757	1.76004	1.87517	0.812729	1.13407	1.11795	1.58785		0.156014	0.484464	0.921339	0.0665278	0.670113	0.208285	0.326426	0.271583	0.309616	0.497149	0.237233	0.248939	0.186413
	0.191452	0.306446	0.0688205	0.0323908	0.390262	0	0	0	0.0771435	0	0	1.42612	0.0939347		0.158586	0.126694	0.358948	0.850713	0.396788	0.316357	0.651088	0.269308	0.861627	0.609604	0.383934	0.241368	0.286489
	0.19239	0.337544	2.32206	0.156567	0.274886	0	0.47014	0.342722	0	0.321383	0.172179	0.479443	1.3687		0.162405	0.394458	1.15142	0.433721	0.800597	0.748772	1.12449	0.781421	0.343327	0.340075	0	1.30695	1.47366
	0.199311	0.476624	0.122701	0.356439	0.517132	0.719365	1.18442	0.989305	0.901113	0.258452	0.220319	0.183728	0.174349		0.162978	0	0	0.312625	0.388196	0	0.179435	0.342256	0	1.24687	0.344618	1.13938	0.466735
	0.202553	0.50952	0.336693	0.0682879	0.319526	0.34175	0.119761	0.0989318	0.252889	0.130293	0.204346	0.0479031	0.274491		0.163807	0.0924811	0.364389	0	0.763319	0	0.20846	0.363563	0.303932	0.102791	0.0339263	0.0382742	0.379753
	0.206646	0.305747	0.267195	0.144195	0.141771	0.163716	0.0257581	0.0115956	0.0313819	0.17423	0.467511	0.0810075	0.149931		0.169326	0.201136	0.0595107	0	0	0	0	0	1.43152	0.100525	0.265244	0.287891	0
	0.211289	0.514295	0.0971347	0.457383	0.134822	0.151917	0.385871	0.404504	0.719169	0.918611	0.785274	1.81349	0.604872		0.170325	0	1.17602	0.919544	1.5591	3.22845	1.95875	1.36037	1.3687	0.236518	0.126335	0.501244	0.395633
	0.211592	0.304738	0.998138	0.356435	0.218165	0	0.073882	0.131181	0.357878	0.158235	0.231943	0.376532	0.519063		0.174148	0	0.270515	0.102585	0.598778	0.0244502	0.879528	0.133458	0	0	0.0185412	0.213786	0.112473
	0.212486	0.221456	0.571214	0.661562	0.515793	0.637273	0.741345	0.977193	0.817117	1.14257	0.800827	1.50203	0.716894		0.178554	0.0714904	0.377284	0	0.533737	0.162762	0.0265086	0	0.190936	0.154125	0	0.429037	0.13985
	0.21987	0	0	0	0	0	0.0435943	0	0	0.426576	0.10259	0	0		0.179897	0.220252	0	0.389935	1.09665	0.245888	0	0.947743	0.210567	0	0	0	0
	0.221971	0	0.30987	1.07904	1.65765	0.174044	0.320749	2.30546	1.16405	0.214023	1.26878	0.0797387	0.263434		0.185632	0.0880459	0.203759	0	0.0808796	0.221301	0.52342	0.558912	0.379145	0.214231	1.62131	2.35603	1.5258
	0.222282	0.206904	0.106283	0.254293	0.609636	0.248871	0.270467	0.255368	0.141588	0.355679	0.434126	0.651286	0.365728		0.190118	1.20812	0.190261	0.0871252	0.209333	0.107547	0.238929	0.733931	1.30842	0.914275	0.419507	1.70094	0
	0.223847	0.347428	0.159297	0.157369	0.394077	0.751208	0.429098	0.263353	0.686733	0.975993	0.0153818	0.419374	0.245873		0.200007	0	0	0	0	0.100013	0	0	0.0442838	0	0	0.018257	0.0391279
	0.225257	0.242388	0.293077	0.262108	0	0	0	0.5127	0.0715586	0.407431	0.170728	0.217196	0.487093		0.200908	0	0	0.215341	1.39753	0.538847	0	0	1.11092	0.132572	0.424125	0.0555725	0
	0.225379	0	0.201618	0	0.0254055	0	0.0750303	0.532416	0.766332	0.224359	0.166066	0.676707	0.243836		0.208963	0.136224	0.534995	0.178342	1.12399	0.732006	0.542615	0	0.845339	0.557394	0.715533	0.140496	0.159177
	0.227637	0.0946457	0.15768	0.644789	0.00906618	0.195186	0.151394	0.281896	0.245126	0.815597	0.25048	0.340049	0.0356345		0.213657	0	0	0.185628	0	0	0	0	0.233237	0	0	0	0
	0.228266	0.44911	1.04595	0.2193	0.494669	0.0132536	0	0	0	0	0.743495	0.223202	0.269686		0.214363	0.200655	0.158498	0.122773	0.10302	0	0.14778	0.215055	0	0	0	1.05345	0.0589121
	0.231853	0.201165	0	0.0300346	0.424417	0	0.390963	0	0	0	0.150232	0.65953	0		0.217508	1.0495	0.793123	0.2832	0.64042	0	1.54285	1.14459	0.487675	1.09247	1.13535	0.556996	2.19981
	0.232934	0.220999	0.0574097	0	0.35062	0.0770247	0	0.0577159	0	0	0.0444897	0.486196	0.0374082		0.217978	0.209773	0.223579	0.130016	0.0655375	0.239455	0.111761	0.252166	0.185209	0.327383	0.487641	0.226122	0.435916
	0.236302	0.0664286	0.138637	0.259286	0.220957	0.011488	0.415226	0.607334	0.235441	0.0622426	0.325965	0.558508	0.57091		0.224109	0.202722	0.776267	0	0.0950345	0	0	0	0.590985	0.237097	0.494488	0	0
	0.237066	0.701001	2.21892	0.389328	0.316614	1.24197	1.21772	0.619946	0.328689	0.844424	0.287383	0.750571	0.195126		0.224645	0.21199	0.235811	0.749902	0.377181	0	0.058508	0.565941	0.311524	0.51752	0.224771	0.703291	0.172496
	0.243347	0.285651	0.177464	0.242557	1.45098	2.02114	2.26725	2.09966	4.19449	3.25018	3.44396	5.2381	5.1673		0.232294	0.234741	0	0	0	0	0	0	0	0.118993	0	0	0.211317
	0.250246	0.124873	0.43751	0.0128918	0.0523845	0.212616	0	0	0	0	0.0776086	0.231767	0.142522		0.232736	0.579804	0.579723	0	0.973762	0.233383	0.153325	0.142354	0.224651	0.423111	0.1156	0.300968	0.595416
	0.252084	0.105654	0.21953	0	0	0.106732	0	0	0.097084	0	0.269284	0.167278	0.126361		0.237314	0.0487814	0.143146	0.217463	0.148537	0.257754	0.400629	0.576071	0.532804	1.23548	0.829298	0.326506	0
	0.25215	0.034706	0.0290688	0.177255	0.0316683	0.154165	0.351253	0.983332	1.45188	0.795448	2.63936	1.80209	2.30259		0.241754	0.0122575	1.08804	0.871436	0.503235	0.679255	0.152847	0.395088	3.74384	2.74526	1.80683	0.781419	0
	0.267536	0.564738	0.628764	0.391991	0.743695	0.355264	0.722641	1.21595	0.385395	1.5665	0.845651	-0.0110483	0.893151		0.244435	0.31271	0.141575	0.220451	0.232262	0.315685	0.312222	0.327752	0.55367	0.331559	0.528241	0.437281	0.41765
	0.269903	0.0751283	0	0	0	0	0	0	0	0.014395	0.246541	0	0		0.244593	0.121902	0.116114	0.132327	0.605424	0.139445	0.193424	0.145115	0	0	0.133036	0	0.235101
	0.273782	0.566665	0.00926207	0	0	0.105186	0	0	0	0	0	0	0		0.245102	0.0463938	0.282344	0.137936	0	0	0	0	0.191077	0.0171648	0.799364	0.12963	0.148298
	0.274846	0.533993	0.747071	0.167853	0.272127	0	0.199284	0.758179	0.466681	0.101557	0.282739	0.883293	0.704982		0.257633	0	0.331916	0	0.0582339	0.0686163	0.0801155	0.35135	0	0	0	0	0.0377965
	0.277431	0.537388	0.481783	1.33667	0.553217	1.26979	0.755841	0.344134	0.705766	0.620002	0.619871	1.44453	1.2673		0.262731	0.0550206	0.138103	0.0644981	0	0.0782785	0.0574563	0.0821705	0.161059	0.0623806	0.240458	0.0870743	0
	0.279081	0.166379	0.401173	0.174877	0.280281	0.534401	0.289758	1.00926	0.724553	0.269502	0.43713	0.327149	0.738176		0.267513	0.381087	0.888901	0.85627	0.254345	0.41502	0.422812	0.531856	0.258647	0.401013	0.332693	0.110979	0.196453
	0.28048	0.0652248	0	0	0	0	0	0.356828	0	0	0.0995812	0.0314383	0.308621		0.270646	0.372797	0.539852	0.328155	0.776041	0.851529	0	0	0.143593	0.747963	0.470337	0	0.26337
	0.289863	0	0.329839	0.610566	0.109245	0.0864588	0.228033	0.532316	0.111942	0.0526623	0.202018	0.388915	0.155166		0.272907	0.640952	1.99766	1.70027	0.845833	2.31069	2.78962	2.01744	1.24802	1.44792	2.01108	2.73784	2.62357
	0.293734	1.23745	0.780294	0.886092	1.4754	1.05983	0.611273	0.976269	1.0264	2.18616	0.748637	0.797228	0.809272		0.274687	0.0525942	0	0.248097	0.0359122	0.250548	0.129201	0.708734	0.19712	0.321721	0	0	0
	0.295653	0.268124	0.0615561	0.336911	0.255746	0	0.243882	0.489089	0.09289	0	0.13689	0	0.264548		0.277232	0.465024	0.155497	0.150244	0.609126	1.52702	0.764347	1.64983	1.64536	4.05237	3.77337	4.98792	3.06416
	0.296838	0.641273	0.67788	0.794851	0.440043	1.02294	0.6449	0.788452	1.30894	0.771233	0.252797	1.56896	0.877001		0.279459	0.720098	0.146894	0.370445	0.697272	0.50578	0.410981	0	0.0923068	0.225564	0.325165	0	0.281966
	0.302475	0.275539	0.373273	0.376158	0.518673	0.167167	0.22709	0.291079	0.40412	0.782855	0.723671	0.432887	0.279298		0.285566	0.107811	0	0.0754829	0	0	0	0	0	0.0869207	0.108354	0.177468	0.0556442
	0.308871	0.375247	0.216928	0	0.0735267	0.343704	0.208859	0.432283	0.457397	0	0	0	0.0837168		0.287916	0.152509	0	0.0465082	0.54174	0	0	0	0	0	0	0	0.272113
	0.315785	0.0281133	0.331654	0.620817	0.50693	0.624182	0.165611	0	0.160214	0.389613	0.403166	0.101082	0.139233		0.295712	0.610954	0.604154	0.307279	0.520853	0.391052	0.523759	1.0923	1.1402	0.476987	0.819311	0.405218	1.33534
	0.318945	0.241733	0.245775	0.249323	0.0142443	0.815876	0.327358	0.686051	0.112216	0.515488	0.322335	0.153251	0		0.302357	0.439934	1.70001	0.459885	0.938811	1.11864	1.35203	1.15237	0.162306	2.80425	0.174885	1.80255	1.96373
	0.321955	0.304976	0.244143	0.477703	0.680868	0.121835	0.454677	0.242524	1.38872	0.311601	0.171456	0.16078	0.153294		0.309267	0.10047	0.0201933	0	0	0	0.127652	0	0	0	0.0827301	0.0874711	0
	0.327492	0.512048	0	0	0.77826	0	0.0703505	0.247632	0	0	0.272323	0.441106	0		0.310064	0	0.231307	0.114571	0.191776	0.469865	0.663955	0.309744	0.304868	0.0858885	0.298346	0.30615	0.546552
	0.331672	0.0262346	0.867875	0.141879	0.747612	0.545654	1.37813	1.51549	1.32496	0.534025	0.637844	0.399492	0.620327		0.314349	0.0635008	0.680407	0.0990806	0.267846	0.797341	0.159535	0.302713	0.0839757	0.155282	0.355822	0.0376724	0.254052
	0.334901	0.757763	0.60074	0.235842	0.32134	0.459958	0.42717	0.363828	0.011455	0.388194	0.390945	0.420249	0.488848		0.319155	0	0.561326	0.559087	0.763803	2.40018	0.349277	0.309795	0.0211755	0.302403	0.398697	0.870793	0.867304
	0.336172	0.597777	0.454337	0.0758992	0.362582	0.10291	0.550684	0.403321	0.240145	0.334192	0.32222	0.335345	0.103826		0.319548	0	0.0953836	0	0.825239	0.839239	0.813823	2.83217	2.81586	0.865381	0.622286	2.12911	0.589468
	0.344292	0.551469	0.830777	0.557787	0.188352	1.36861	0.767856	0.309382	1.07213	0.794815	0.6498	2.65443	2.01816		0.322352	0	0.284915	0	0	0	0.127358	0.0962367	0	0	0.114979	0.0717242	0.106629
	0.346017	1.04104	0.46175	0.942323	0.543496	0.952277	0.548971	0.650448	0.830643	0.327813	0.74995	0.6843	1.10917		0.326535	0	0	0	0	0	0	0	0	0	0.0753268	0	0.104827
	0.347942	0.162864	0.307192	0	0.0098488	0	0	0.285096	0	0.286334	0.550033	0	0.261578		0.331576	0.175459	0	0.147254	0.0925355	0.053037	0.419073	0.731515	0.0577074	0.354176	0	0.240283	0.137053
	0.351483	0.222456	0.249549	0.555418	0.128903	0.255049	0.775216	0.644322	1.34022	1.10374	1.09078	0.303263	1.26425		0.337957	0.133852	0.318239	0.227045	0.91547	0.609519	0.504969	0.968705	0.275091	0.974185	0.195158	0.0469883	0.222936
	0.364899	0.383124	0.0596595	0.010533	0.112321	0	0	0.679981	0.489662	0.269511	0.339721	0.313069	0.395356		0.347193	0.0716273	0	0.181862	0	0	0	0	0	0	0	0.155328	0
	0.371548	0.0933344	0.201908	0.0306575	0.2703	0.10338	0.134246	0.213163	0	0.105975	0.196446	0.235684	0.252537		0.349757	1.37771	0.997459	0.137772	0	0.0257281	0.0293907	0	0	0.0188587	0.161365	0.36341	0.0539465
	0.374856	0.607083	0.256813	1.09527	0.485411	0.871872	0.552234	1.08075	0.923543	0.293501	0.234653	0.136336	0.0155581		0.366907	0.0919489	0.729654	0.349041	0.797298	0.267213	0.35689	0.527839	0.983142	1.26782	0.82643	1.78821	1.90607
	0.389178	0.218077	0.308619	0.827358	0.177371	0.39063	0.751832	0.714444	1.10421	0.125491	0.367731	1.40693	0.567002		0.374834	0	0	0.523002	0.995673	0.229977	0.746624	0.730725	0.105271	0.266101	0.259144	1.66665	1.3643
	0.397911	1.06092	0.903156	0.711448	1.28289	0.91664	1.60767	1.0184	1.03018	0.259613	0.275324	0.679197	0.492105		0.377382	0.886328	0.791109	0.163118	0.367014	0.124865	0.248887	0.31254	0.112862	0.0609168	0.221059	0.216623	1.36771
	0.399615	0.110976	0	0	0	0	0	0.267983	0.104385	0	0	0	0		0.390752	0.455497	0.118096	0.0318231	0	0.143437	0.142476	0.0127083	0.0790031	0.0150831	0.0290541	0.0390626	0
	0.404147	0.930346	0.700207	0.525361	0.217519	0.519097	0.337083	0.638879	0.510804	0.658948	0.568599	0.661675	0.0870466		0.393057	0.357126	1.25298	0.77449	0.28051	1.31991	1.22682	0.137472	1.27268	0.131536	0.861656	3.73124	4.30631
	0.406065	0.689215	0.120829	0.366774	0.151053	0.192927	0.121269	0.113328	0.0971462	0.222943	0.136516	0.0844003	0.389994		0.408375	0.258907	0.0707348	0.810953	0.425993	0.39647	0.494838	0.426858	0.219646	0.843349	0.27904	1.041	0.338415
	0.411734	1.64322	1.26278	1.888	1.41953	1.32227	1.66265	1.38455	1.06512	0.872917	1.03448	1.18206	0.541421		0.409161	2.00175	1.90648	0.163165	1.7651	0.451712	2.10857	1.0696	0	1.32344	0.204095	2.4655	0.648357
	0.424461	0.602109	0.761271	0.963815	0.618538	0.344309	0.720492	0.486317	0.0655494	0.280547	0.630482	0.259797	0.287053		0.412495	0.0637848	0.146422	0	0.539608	1.56699	3.71721	1.55268	1.94298	2.56229	1.50489	4.99282	3.08289
	0.427624	0.207434	0.811692	0.582697	0.558168	0.947048	0.843011	0.150424	0.60176	0.131507	1.20337	0.380976	0.871299		0.431669	1.17757	0	0.633342	1.19132	0.567176	0.182246	0	0.0978734	0.125981	0.51595	0.684566	0.387103
	0.435117	1.28859	0.845927	1.20065	1.20735	1.33546	0.722944	2.4321	3.037	1.54549	0.758342	1.09373	0.494575		0.446414	0.188562	0.319561	0.212019	0.0944355	0.493944	0.180869	0.285815	0.268842	0	0.709534	0.437847	0.111913
	0.441964	0.805431	0.48632	0.802696	0.966929	0.530977	0.491473	0.813969	1.07647	1.50979	0.779251	0.956707	1.34603		0.451527	0.228518	0.364917	0.0612132	0.68938	0.432651	0.152172	0.740539	1.28347	0.601128	1.04655	0	0.821424
	0.447552	0.111515	0	0	0.395752	0	0.193334	0.436131	0.0470382	0.0484851	0.231397	0.0681809	0.190876		0.458339	0.226563	0.495089	0.133094	0.102007	0	0.0423979	0.273623	0.0767583	0.203897	0.0151021	0	0.0148071
	0.448658	0.171129	0.558119	1.78164	1.2445	0.55026	0.288487	0.234646	0.256907	0.531131	0.218827	0.210008	0.1154		0.460915	0.0623521	1.45678	0.190709	0.392128	1.69882	1.4506	2.38997	1.21483	0.405418	1.06556	0.545659	0.889977
	0.450407	0.149407	1.12314	1.41639	1.84898	1.23527	1.77679	1.38111	2.15246	0.526916	0.793648	0	0.0390822		0.461209	0.0531536	0.141222	0.145432	0	0	0	0	0	0.254845	0.726705	0.437961	0.864786
	0.456169	0.346871	0.425037	0.129364	0.554793	1.02984	0.744771	0.305362	0.486044	0.968524	0.0663565	0.36248	0.214289		0.471633	0.264916	0	0.908699	0.866048	1.57303	1.74031	2.80242	3.20874	3.19569	3.08948	3.90611	4.77876
	0.456803	0.135481	0	0.246929	0.552956	0.284151	0	0.15244	0	0	1.1105	0.183711	0.550354		0.472894	0.330789	0.698346	0.577249	0.83405	1.02727	0.224671	1.0496	0.854742	0.737125	0.435855	0.533857	0.319398
	0.457097	0.107193	0	0	0.0560628	0	0	0.0878177	0	0	0	0.058384	0.0172847		0.475841	0	0.0561903	1.15243	0	0	0	0.087276	0.453523	0.0607487	0.512244	0	0
	0.457927	0.861757	0.682384	1.40873	0.315489	0.884054	1.78834	1.53839	1.45317	1.94433	0.760439	1.39086	0.562642		0.478433	0.168998	0	0.884023	0.507521	0.59582	0	1.31748	0	0.0456956	0.389873	0.325351	0.41211
	0.459063	0.502341	0.718364	1.29653	0.55184	0.705525	0.746451	0.629298	1.61731	0.704875	0.880295	0.400633	0.958589		0.493306	0.362923	0.942513	0.375796	0.347565	0.00985716	0.0563019	0	0.0595274	0.0150024	0.0607179	0	0
	0.462286	0.494123	0.298309	0.462524	0.63369	0.40931	0.164208	0.258817	0.381524	0.399663	0.908089	0.257046	0.397488		0.496536	0.256517	0.512045	0.0329903	0.177559	0	0.132638	0.582081	0.292461	0.0860097	0	0.0484195	0.07262
	0.463481	0	0	0	0	0.151436	0.0170284	0.470915	0.155598	0.0588109	0.0836554	0.164628	0.106104		0.503369	1.58435	1.01378	0	0.540735	0.321071	0.558874	1.29772	0.149926	1.7569	0.377391	0	0.715937
	0.470421	0.849573	0.336216	0.440649	1.13651	0.891106	1.49297	2.45188	2.55387	3.19636	3.02385	3.50845	3.71819		0.508261	0	0	0	0.402161	0	0	0	1.38302	2.42486	0.821381	0.811083	0.385928
	0.476112	0.439525	0.209926	0.797471	0.0740367	0.0705325	0.223137	0	0.120359	0	0	0	0.0443098		0.524838	0.759992	0.313899	0.128836	0.206423	0.159692	0	0	1.62846	0	0	0.510362	0
	0.478029	0.717525	0.718799	1.13536	0.598541	0.995379	0.621345	0.538462	0.736145	0.201475	0.241564	0.994259	0.366685		0.529493	0.406516	0.298264	0.412124	0.748695	0.746427	0.937022	1.46311	1.36909	1.69149	1.18982	1.27474	2.46822
	0.492072	0.951558	0.840328	0.46975	0.741609	0.503986	0.451742	0.875938	1.24682	0.986879	0.605932	0.656485	0.753164		0.533243	0.368854	0.184858	0.480736	0.629962	0.398992	0.655766	0.696205	0.419	1.05522	0.610637	1.08235	0.977378
	0.492831	0	0	0	0	0	0	0	0.0901219	0	0	0	0		0.541327	0	0	0	0.106536	0.244078	0.0991349	0.0575352	0.0527207	0	0	0.0836779	0.218809
	0.496443	1.16297	0.87751	0.24354	0.111085	0.882086	0.59191	0.292084	1.36403	0.344165	0.516674	3.11829	2.82724		0.545376	1.49578	1.85543	1.08167	0.617604	1.47465	2.30374	1.53676	1.13156	0.633965	0.585698	1.31789	0.406098
	0.497377	1.17565	0.263125	0.087729	0.293166	0.171513	0.465339	0.184895	0	0	0.0846648	0	0.351211		0.548955	0.0729806	0.115673	0.271311	0.219858	0.0567619	0.075348	0.229665	0	0.035967	0	0	0
	0.501794	1.25177	0.611594	0.0106792	0.315002	0.835356	0.263692	0	0.328296	0.759937	0.124761	3.47048	0.340769		0.551406	0.64777	1.48868	0.951337	0.864022	0.364248	1.32416	0.724995	1.30468	0.710304	1.89398	0.479656	0.144182
	0.506295	0	0.205565	0.0437001	0	0.100302	0	0	0.0825485	0	0.0485342	0.150396	0.142975		0.556931	0.715168	0.359583	0.340491	0.173713	0.084886	0.49662	0.198846	0	0.225475	0.018142	0.484635	0
	0.509057	0.23984	0.110808	0.141792	0.221403	0.193249	0.0441882	0.0583587	0.0138756	0.0330481	0	0.0947224	0		0.562088	0.11073	0.392245	0.541603	0.20641	0.655121	1.06301	0.856999	0.956359	0.534362	1.36833	0.646137	0.501243
	0.510969	0.419071	0.216079	0.504433	0.566934	1.41994	0.90162	1.45186	1.7999	2.76741	2.99468	4.11793	4.06892		0.570186	0.587984	0.617509	0.563288	0.746614	0.929696	0.63399	0.661315	0.620795	0.802859	1.97699	0.748314	0.369453
	0.519553	0.623342	0.951195	1.00129	0.634959	0.776528	0.81134	1.10262	1.00191	1.56151	1.16069	2.17564	1.42357		0.576491	1.09348	1.27059	2.32676	2.18655	2.92663	2.52935	1.76111	0.969373	1.7763	2.05689	2.11262	2.23369
	0.530264	0	0.380672	0.722477	0.4985	0	0.516527	0.0730493	0.135603	0.0307787	0.230224	0.144266	0.191054		0.577879	0.28491	1.25817	1.087	0.732842	0.343502	0.182348	0.35054	1.31602	1.21197	2.61988	1.94158	1.4774
	0.530758	0.818528	0.211585	1.6753	0.978514	0.350523	1.79858	0.650278	2.06896	0.805127	3.08508	1.28305	0.862832		0.579144	0.508275	0.451784	0.783895	0.843227	0.181935	0.389279	0.783024	0.624836	0.967335	0.273969	0.948346	0.590715
	0.543317	0.599253	0.277421	0.402126	0.868408	0.371272	0.509086	0.654988	0.408802	0.555796	0.879906	1.2739	0.851947		0.586292	0.263721	0.89793	0.104534	1.02083	1.2501	1.32193	0.127563	0.615284	0.913754	0.704504	0.81228	1.08575
	0.544398	1.21486	0	0	0	0.0623338	0	0	0	0.225054	0.645017	1.27162	0.473977		0.588474	1.1395	1.47971	1.19435	1.32292	0.691861	0.36513	1.52925	1.43111	1.04716	1.18636	1.1517	0.226416
	0.546306	0.246346	0.473237	0.417679	0.579646	0.885732	0.596387	0.496707	0.498066	1.11412	0.78112	1.00921	0.488427		0.594092	0.916724	1.34752	0.4338	0.177807	0.270589	0.342675	0.60013	0.236701	1.59865	2.47584	1.95099	1.851
	0.548346	0.279245	0.213969	0.426221	0.854467	0.754869	1.21591	0.976582	0.982309	1.26598	0.346297	0.978807	0.631471		0.599517	0.69729	0.587559	0.152084	0.465285	0.248649	0.357449	0	0.19056	0	0	0	0
	0.550934	0.850799	0.528619	0.218841	0.787451	0.0291395	0.653193	0.59584	0.268655	1.37428	1.11328	0.401161	0.69489		0.602942	0	0.0905759	0	0	0.0786256	0	0.053271	0.0395657	0	0	0	0
	0.556961	0.435955	0.0704125	1.11684	2.67647	2.94953	4.00927	2.36901	3.76599	4.04694	1.54876	4.43621	2.30116		0.606748	0.124044	0	0.0433467	0.0763128	0	0.0543593	0.0661056	0.242996	0.0380421	0.0338574	0.0867319	0
	0.563385	0.117688	0.580135	1.07447	0.401817	1.18903	1.07917	2.37446	2.68245	2.30488	1.34968	1.90769	1.16378		0.614166	0.799728	1.07281	1.5904	1.64098	2.08189	1.63316	0.604394	0.548727	0.664762	0.780947	0.813176	1.36573
	0.5674	0.920217	1.06319	0.097376	0.41956	0.0364588	1.29358	0.774864	0.423051	0.643293	0.100416	0.244062	0.216761		0.625477	0.0564252	0.233288	0.147919	0.336095	0	0.0520627	0.125567	0.0919951	0.0689581	0.0278445	0.185981	0.136903
	0.567982	1.23695	0.706382	0	0	1.37343	1.04292	0	0.549163	0	0	0.271433	0.510541		0.626646	0.470348	0.579926	0.508571	0.409543	0.425065	0.274535	0.511259	0.237871	0.331232	0.138957	0.409368	0.0292356
	0.569852	0.207957	0.28008	0.593673	0.353297	0.151436	-0.0404919	0.177013	0.090957	0.437266	0.785296	0.210818	1.23783		0.633662	0	0	0	0.199875	0	0	0	0	0	0.0560128	0	0
	0.572387	0.897569	0.324056	0.930678	0.540902	1.07257	1.18446	0.965662	0.393413	1.12674	0.733009	0.436936	0.708226		0.672635	0.799074	0.640867	0.362387	0.610347	0.168765	0.198435	0.189683	2.47697	0.309348	1.88493	0.638577	0
	0.583254	1.32709	1.23464	1.78354	2.30185	3.51849	2.77683	3.23154	4.40671	5.9446	4.20225	7.05628	4.64064		0.696585	0.393394	0.303471	0.650258	0.190171	0.47123	0.277529	0.255256	0.52414	0.456341	0.485968	0.279455	0.270594
	0.612957	0.234513	0	0.798701	0.350499	0.150906	0.459105	0	0.644881	0	0.105052	0	0.138237		0.742035	2.17229	1.37338	0.103538	0.906969	0.482139	1.02584	1.26665	0.4039	1.87837	0.311936	1.07516	1.56947
	0.617599	0.450366	0	0	0.028332	0	0.0801217	0.461853	0.0239873	0.176855	0.398557	0.0804014	0.284985		0.753573	1.49832	0.647921	2.38362	2.29395	2.91479	2.9325	5.10042	6.49892	3.94081	3.76862	6.25234	5.35269
	0.649149	0.101374	0.408283	0.237579	1.08248	0.653561	0.74896	0.799854	0.16533	1.07905	0.884575	0.527861	0.190191		0.762715	1.23213	1.83453	0.929673	1.36083	1.75892	2.44636	2.29361	1.35911	1.94545	1.9108	1.73376	2.59437
	0.654043	2.70913	0.393349	0.44446	0.792785	0.35183	0.397644	0.47137	0.554897	0.0824848	1.03916	0.597581	0.410333		0.796728	0	0	0	0	0	0	0	0	0	0	0	0
	0.667957	0	0.0374555	0.0897898	0	0	0	0	0.0116298	0	0	0.0616625	0.163755		0.82023	0.980479	0.716067	1.34663	1.52688	1.40734	1.83174	1.71471	1.81832	1.63779	2.77694	3.26315	1.90223
	0.678961	0	0	0	0	0.145832	0	0	0	0	0.0718627	0.553437	0.0432917		0.826363	0.168773	1.07943	0.816983	1.3733	0.834695	1.25189	1.0346	1.40284	0.809441	1.65298	1.41241	1.677
	0.682783	0.838504	0.312738	1.0573	0.169323	0.751315	0.771088	2.32478	1.91847	0.479952	0.575468	0.0841666	1.01263		0.832541	1.46577	1.13144	1.56653	1.55604	1.74688	1.60059	0.8641	1.11504	1.26179	1.60972	2.35033	0.862153
	0.683657	0	0	0.0887969	0	0	0	0	0.0457467	0	0	0.0460073	0		0.853318	0.425847	0.225998	0.261856	0.125141	0.615081	0.198653	0.0587782	0.741445	0.207447	0.209335	0.404076	0.046743
	0.69913	0	1.14758	1.21386	2.75719	1.86117	1.52914	0.626743	2.20429	0.112479	0.424787	0	1.79511		0.866612	1.07192	1.24754	0.591329	3.57708	2.49411	1.9271	1.14506	0.458579	1.52568	0.598149	1.20602	1.61858
	0.724711	0.375251	3.94394	0	0.318502	0.299348	0	0.316374	0.0632152	0.0835236	0.0510408	0.956355	0.0689717		0.880239	0.930713	1.0849	0.97435	0.0270706	0.122309	0.0702036	0	0.223455	0.256937	0.0974414	0.266851	0.188002
	0.73795	0.577093	0.86561	1.33515	0.346574	2.11252	1.03901	0.241267	0.758369	0.345317	0.279014	0.239605	0.432159		0.905233	0.868809	0.630003	0.966016	1.11686	1.42978	0.645209	1.09587	1.79899	1.20943	2.17184	0.980346	0.265058
	0.768746	1.52229	1.55466	2.87053	3.87047	3.41492	4.271	3.21838	3.65273	3.31817	1.60333	2.66842	4.1126		0.917641	0	0.486097	0.309926	0.21849	0.303608	0.206687	0.306387	0.77198	0.367825	1.02032	0	0.11113
	0.77388	0.341142	0.351872	1.46387	1.64742	1.53799	1.72776	1.50851	1.67899	1.76689	1.30065	2.07926	0.912499		0.91861	1.4445	1.33594	1.01079	2.14582	1.95801	1.34736	1.0345	0.45761	1.3414	0.377238	0.594858	0.142211
	0.774068	0.736214	1.29053	1.44826	1.37215	0.872424	1.78727	1.66597	1.55331	0.957348	1.01565	0.611561	0.779749		0.930931	0.275028	0.529759	0.485773	0.170439	1.48878	1.14331	1.81261	0.457629	0.548449	0.307279	0.152121	0.671539
	0.791279	2.16933	0.669913	1.56199	1.61502	1.84134	2.12421	4.45502	2.80752	1.67206	2.80694	3.80533	1.85533		0.967292	0.819675	0.234029	0.308831	0.316412	0.49269	0.844267	0.441946	0.0047466	0.0892585	0.22977	0.299151	0.252829
	0.793155	0.254561	0.462929	0.629816	0.361839	0.138918	0.0264264	0.0155328	0.31676	0.0512905	0.124357	0.937885	0.58692		0.97901	0.390249	0	0	0.940356	0.925733	0	0	0.644288	0	0.580034	0	0.210589
	0.796184	1.6857	0.901637	1.56181	1.38925	1.48218	2.09577	1.08304	1.49176	1.51396	1.49557	1.13538	1.35351		1.00619	0.0644073	0.147044	0.0887881	0.165819	0	0	0	0	0	0.053473	0	0.792273
	0.80399	0.511122	0.996318	0.281267	0.333305	0.0747433	0.13183	0.114248	0.239009	0.187946	0.271345	0.482536	0		1.02359	0.852267	1.44343	1.14749	1.15965	1.07513	0.645789	1.18291	2.90644	1.34863	0.864237	1.18362	0.677267
	0.808363	1.17369	0.412886	1.24399	1.77711	2.08303	2.77197	3.03497	3.04733	2.13859	2.1484	1.11967	1.89703		1.06449	0.368221	1.2207	0.704693	1.01594	2.4108	1.45811	1.12541	1.67626	1.63544	1.27267	0.414006	0.905942
	0.819468	0.987025	1.97542	2.13331	1.01695	1.20919	1.22272	1.74968	1.87194	1.46397	2.58584	1.09652	0.614132		1.07518	2.34469	1.6638	0.594544	1.63901	0.693409	0.586742	0	0.283171	0	0	0	0
	0.821967	2.46177	2.98378	0.535156	2.27818	1.66955	2.13838	3.12527	1.687	4.76027	2.35353	7.34908	6.38926		1.07898	0.816198	0.533084	0.305718	0.230164	0.295817	1.0587	0.680442	0.604023	0.26372	0.30489	0.0880603	0
	0.827869	1.21724	3.56299	1.17666	0.919007	1.32797	0.740724	0.495453	0.603818	1.20709	1.31553	0.0841001	1.41009		1.09537	0.740389	0.926663	1.2419	1.38832	1.01195	1.34834	0.798374	1.22624	1.57437	1.17793	1.88524	0.556609
	0.827911	2.83577	1.62612	1.21953	2.51551	2.70749	2.18102	2.49996	2.20439	2.50792	1.09469	2.07172	1.33446		1.10345	1.63286	0.880848	0	0.332522	0.175561	1.63838	1.03377	1.38701	0.146313	0.601593	0	0.081176
	0.829044	0.506522	1.11858	0.877883	0.909748	0.286133	0.552838	0.247818	0.322168	0.673082	0.396984	0.72468	0.116327		1.1038	0.796419	0.622163	0.732917	0.706991	0.637162	1.0148	0.998536	1.42843	0.666688	0.571244	1.0903	1.28331
	0.844214	0.143053	0.634935	0	0.0378243	0	0	0	0	0	0.170991	0.527984	0		1.10401	1.2367	1.39158	1.51126	0.905535	0.913339	1.39949	1.77143	1.57734	0.857281	1.17827	2.16521	0.505197
	0.851595	0.14896	0.73988	1.10443	0.616249	1.11438	0.868644	1.53405	2.12355	1.05005	1.77523	1.71459	0.828361		1.15572	0.593454	0.307665	0.309567	0.593874	0.936332	1.23417	1.04284	0.251166	0.553817	0.742463	2.10222	0.726518
	0.857919	0.165216	0.576747	0.684301	0.188587	0.757568	0.153973	0.302726	0.50001	1.72417	0.753534	0.324167	0.972365		1.19572	1.04676	0.193581	0.907269	0.567238	0.938934	1.60157	0.465475	1.81197	0.597364	0.939682	2.77789	1.7751
	0.858277	1.61384	0.706608	2.16331	1.94505	1.94872	2.29703	1.35078	1.2587	1.69305	1.60566	1.8573	1.13374		1.2048	1.35756	1.37228	1.37964	1.03653	1.29905	1.25657	2.0224	2.12406	1.93662	1.38358	2.20299	2.64276
	0.858415	0.9876	0.906345	1.50645	0.749936	0.770732	0.809617	0.618118	0.58645	1.7167	1.41289	2.10554	1.09557		1.20607	1.28911	0.52145	0.615435	0.997948	0.781224	0.742217	0.727554	0.549605	0.382815	0.326785	1.54239	1.12208
	0.862634	1.13066	1.11793	0.959122	1.05663	1.45385	1.56084	1.48897	1.23735	1.24334	1.17996	0.815722	0.788503		1.21261	1.9349	2.16653	2.36753	3.55159	3.66758	3.25805	3.51933	3.56128	2.22919	2.01754	1.64463	1.82327
	0.872347	0.487149	0.392953	0.72809	0.300048	0	0.322329	0	0.1528	0	0.195882	0	0.284695		1.22806	0.199033	1.32789	1.35397	0.943809	0.325965	0.406967	1.21591	1.44882	3.20158	1.2188	1.93277	1.08663
	0.898648	0.61939	0.161793	0.15557	0.075207	0.214276	0.215425	0.409541	0.318464	0.787877	0.256469	0.535069	0.28864		1.23066	0.478481	1.15068	1.6457	1.75388	1.88691	0.595331	0.666087	3.52456	1.34315	0.862595	0	0.601689
	0.918431	0.616811	1.58583	0.842	1.56769	0.287702	0.190077	0.724959	2.34887	1.1429	0.572439	2.02924	0.484015		1.24266	1.3256	1.08882	1.48157	1.20059	1.43338	1.91619	1.2472	0.930255	0.546019	0.241884	0.715184	0.464965
	0.951487	0.0136262	2.17896	3.02215	2.97061	2.38666	1.45238	3.04071	3.51564	0	1.38922	0.210678	0		1.31256	2.95384	2.53079	0.545684	1.62555	1.44488	1.77772	2.4926	0.248047	1.03036	0.270722	0.263427	0.58108
	0.961585	1.885	1.35455	1.66797	0.510496	0.542821	0.372498	0.0411753	0.130233	0.378374	0.279255	0.402234	0.0871225		1.32363	1.94336	0.977041	1.35481	1.51673	0.846446	1.96792	2.00608	0.867331	1.36401	0.934028	1.94344	0.775979
	0.973423	1.04769	0.608688	0.861707	0.605186	0.532752	1.08031	0.760704	1.07485	0.136155	0.447401	1.13302	1.6491		1.32917	1.7677	2.29166	2.00643	2.52343	1.88899	2.69023	3.72377	1.53583	2.91525	2.47067	2.58092	2.32217
	0.988721	0.636881	0	0.179742	0	0.128792	0.0727094	0	0	0	0	0	0		1.33795	3.07053	2.44446	2.26732	2.68495	1.8798	3.69375	3.21105	2.19377	2.74169	0.757567	2.10172	1.76969
	0.999362	0.207034	2.048	0.104382	0	0	0.0583512	0.0590015	0.235191	0.557967	0.438576	0.325982	0		1.35743	1.13532	1.68247	0.235192	0.58863	2.52684	1.89613	1.7972	0.35214	2.00902	-0.109356	0.274976	0.358651
	1.00214	1.08029	1.03236	1.20675	1.66517	1.65026	1.96907	1.83977	1.36163	2.24705	1.49377	1.48954	1.48434		1.4117	3.17905	2.62638	2.80333	3.05098	3.56135	1.10486	0.914299	2.32236	2.27878	1.06324	2.7528	2.01799
	1.0035	0.254239	0.474721	0.893093	0.456094	0.388735	0.170512	0.202575	0.502101	0.100066	0.164326	0.340889	0		1.42298	1.59338	1.2404	0.967199	0.897172	1.19098	0.920579	1.52309	0.843009	1.51597	0.839142	1.33207	0.969492
	1.01493	2.07615	1.32967	1.98801	0.953075	0.977551	0.724244	0.533525	0.439953	0.264434	0.168683	0.411177	0.0763483		1.42447	2.73561	4.01324	3.56187	2.58602	2.93285	2.8826	3.23142	3.51136	2.09891	1.5414	2.23942	1.10318
	1.01501	1.97141	1.65065	1.2452	2.44891	1.64137	2.60824	0.659989	1.80492	1.90815	3.12354	3.22441	2.10953		1.44029	0.765978	1.24047	2.79691	0.837533	0.784429	1.3763	2.14165	0.254849	1.96108	1.13246	2.22539	1.66905
	1.02049	1.24001	1.52773	1.18396	1.01977	0.807289	1.52973	1.20411	1.55456	1.51487	0.711524	1.17346	1.08047		1.46309	1.50612	1.74936	2.19564	1.6841	2.19869	2.03445	1.30681	2.55589	2.45223	2.89897	1.78018	4.01585
	1.02511	0.442081	0.393654	1.08203	3.09651	3.54066	3.02116	4.31141	4.08552	0.103474	0.800607	0.0393212	0.114905		1.47556	1.44411	1.26024	1.25234	1.30975	1.14099	1.44486	2.07229	2.2026	1.76946	1.51631	1.43576	2.03305
	1.02578	0	0.212167	1.61906	2.56115	7.98721	3.42724	2.10347	4.27993	1.58865	0.496028	2.84384	1.65888		1.48346	4.39432	4.52561	4.26565	3.41816	3.72217	4.29663	3.69372	4.57805	4.22393	2.57116	0.167338	1.59481
	1.03156	0.614799	0.395904	0.114432	0.50691	0.273526	0.0880832	0.321494	0.376458	0.323344	0.311505	0.538036	0.545583		1.49412	0.303856	1.24955	0.712776	1.18033	0.683731	0.165376	0.829436	0.513451	0.416932	0.275587	0.113328	0.710494
	1.03468	1.27834	1.23121	0.947147	1.25197	1.6268	0.953373	1.4894	1.83147	0.568521	0.945698	1.73824	1.0974		1.50451	1.70054	2.18219	1.68138	1.56665	1.82094	2.27135	2.05555	1.78556	2.18037	2.01927	1.91695	1.79442
	1.04331	0.662902	0.51532	0.676459	1.32894	0.765491	1.12139	0.823921	0.388234	0.12526	0.542577	0.237281	0.538411		1.50916	1.29179	0.587532	0.86984	0.743579	1.07441	1.91724	1.25579	4.18612	1.29248	0.431235	0.0485388	0.485236
	1.05541	0.729632	1.21565	0.891349	0.281835	0.816336	0.655489	0.589551	0.504903	1.12785	1.48307	2.12062	1.74144		1.52442	1.32019	2.37742	0.491368	1.29424	0	2.087	1.02024	2.66304	2.04396	6.03078	1.27588	2.49516
	1.06227	0.438499	1.03038	0.301491	0.849314	0.809788	0.823387	0.798279	1.156	0.0423028	0.316053	0.293084	0.486837		1.54917	0.911636	1.78531	1.16087	1.1975	1.26938	1.55305	1.72599	2.84074	2.82938	0.812882	0.581788	0.64573
	1.12042	1.22046	1.3298	1.2807	0.354	0.156849	0.569611	1.03123	0.305082	0.56081	1.20409	0.755449	1.1377		1.56616	0.530879	0.102573	0.62863	0.413176	0.506492	0.676643	0.479346	0.635071	0.0366423	0	0.101402	0.0738168
	1.12869	0.882506	0.592054	1.18602	0.575858	0.137217	0.403626	1.12986	1.95091	0.968342	1.16143	0.846642	0.405613		1.58923	1.97402	1.9414	1.42016	0.630589	0.920134	1.44615	1.11518	1.79575	0.930808	0.417043	0.418889	1.39718
	1.1316	1.20782	0.427296	0.556484	0.399878	0.417073	0.143704	0.645585	0.182491	0.674645	0.485821	0.707522	0.422787		1.61205	1.80258	2.26971	1.45137	1.96386	1.51806	1.03614	2.25314	0.040034	0.269689	0.146721	1.09134	0.757721
	1.13495	2.66399	2.07678	1.45687	1.87981	2.46922	1.6272	1.99922	2.00901	1.60133	1.17349	1.89833	2.21346		1.64967	1.07952	0.507931	2.36676	1.65768	0.681939	1.89267	2.08629	0.508877	1.53828	0.183776	3.26687	1.56923
	1.14907	0.752352	0.948372	0.75996	0.736494	0.860817	0.57342	1.32054	0.525368	0	0.528753	0.850047	0.100875		1.65103	0.910533	0.827196	0.241059	0.609732	0.340926	0.0901309	0.109627	0.285643	0.167373	0	0	0
	1.14916	0.237842	0.177593	0.742919	0.728531	0.122043	0.361476	0.617631	0.712832	0.404849	0.669135	1.12957	0.494035		1.65826	1.98417	1.40603	2.16594	2.11312	2.40653	1.04232	0.895636	1.28741	1.13761	0.810916	0	0.0650246
	1.17014	0.519214	0.169514	1.60294	0.984725	0.772427	0.856952	0.866243	0.460646	1.78458	0.548076	1.42467	1.0366		1.65908	1.63577	1.27375	1.86263	1.30765	1.16405	1.51349	2.26491	1.35438	1.34262	0.811883	0.955351	1.20099
	1.17779	1.52323	-0.0491016	3.05815	1.09784	2.19377	1.90103	3.34628	2.05479	3.06558	3.53586	1.09407	2.43503		1.69856	1.15256	3.67601	3.18942	3.28001	2.75999	3.76252	4.57289	3.16954	3.22402	4.69789	4.43391	3.4005
	1.2083	0.95898	0.973079	1.40842	0.938948	0.252485	1.14242	0.401156	1.23963	1.09854	0.800366	0.629736	1.38723		1.70664	2.49797	2.29884	2.70033	2.31354	2.27229	2.13006	1.8991	2.2232	2.0628	1.66317	1.63827	1.60011
	1.2469	1.64041	2.44876	2.21653	1.73498	2.31902	1.67902	1.41785	2.08031	2.03522	1.91611	2.08037	2.29873		1.74696	1.36395	0.223745	0.403487	2.42709	2.15654	1.7737	2.68544	1.62465	0.534066	0.293384	0	0
	1.24903	1.05276	1.18062	1.24682	1.57954	1.16989	1.91138	1.31016	1.98039	1.78524	1.83771	1.18562	1.46727		1.81325	1.41041	0	0	0.113605	0.0937306	0	0	0	0	0	0.0458086	0.318236
	1.25695	1.26194	0.896153	0.767197	1.27356	1.47562	1.39377	0.977904	1.04113	0.917866	0.757539	0.376631	0.674278		1.8519	1.38853	4.64897	3.39964	3.33668	3.91684	3.51017	1.98147	3.19692	1.92553	2.16537	0.902202	2.0464
	1.40094	0.495506	1.17468	0.67323	1.422	1.34691	1.54569	0.866238	0.416442	0.434541	0.429508	1.52762	1.06881		1.88542	0.81431	0.526164	1.24271	0.579022	0.567664	0.773565	0.306632	0.263593	0.128156	0.472844	0.387305	0.94494
	1.41435	0.557831	1.24392	2.26108	2.67612	2.08624	2.12892	2.69377	3.58404	2.84851	2.21767	0	2.56672		1.88549	1.70118	2.72788	1.7737	4.9301	1.53421	4.13724	3.96589	3.85996	5.41465	3.26782	3.44404	1.48623
	1.42218	1.96761	0.734308	1.76644	0.589034	0.862319	0.570331	0.59189	0.0493448	0.673535	0.683118	1.52987	0.476677		1.88635	0.141446	0.50825	0.338358	0.234967	0.298612	0.394415	0.240632	0.410105	0.808519	0.962036	0.691019	0.363243
	1.42823	1.63051	1.70907	1.86771	1.79627	2.10411	2.53694	1.85025	2.62309	1.48305	1.72707	1.59767	0.958169		1.90156	3.57313	1.21018	2.93558	3.44478	2.45349	4.38724	3.09374	3.13775	3.49874	1.42673	2.52164	2.2257
	1.44078	1.79238	1.47016	1.43376	1.62471	1.38745	1.77142	1.57351	1.50933	1.95745	1.57357	1.68758	1.41282		1.90534	3.11037	3.09471	2.53661	3.16202	4.08327	2.56924	3.26161	1.88091	2.08302	1.59415	1.36855	1.84457
	1.5355	3.44451	1.65229	1.83033	1.50467	0.580801	1.28347	0.904036	1.39426	1.9717	1.73858	1.90416	1.48881		1.91821	1.6866	1.29967	2.9227	2.24868	3.52814	2.74097	2.29714	1.41635	1.30194	1.14057	1.08611	0.565267
	1.57364	0.451069	1.60875	1.95545	1.8255	0.763431	1.39361	3.07988	0.403955	1.11457	2.50744	3.87962	3.52248		1.96502	1.55978	1.52925	2.15102	1.92792	2.18708	2.09434	2.63117	1.81459	2.07877	1.34516	0.553065	0.96213
	1.58614	2.37301	3.01246	1.41646	0.45418	0.790234	0.938694	0.5146	0.134625	0.687648	0.386098	0.154868	0.722494		2.0539	0	0	0	0.0897649	0	0	0	0	0	0.39433	0.12948	0.633459
	1.60894	2.141	2.14461	2.39428	0.47526	0.793606	0.210063	0.359431	1.59814	0.812503	0.593521	0.740902	0.796517		2.08087	1.25747	0.732039	1.09981	1.38728	2.14068	1.09678	1.5966	1.67589	2.42926	2.38564	2.31107	2.54879
	1.61058	2.095	2.578	2.4848	1.56656	2.50341	1.34551	1.02577	2.1727	1.45326	1.79933	1.44564	1.47551		2.09686	2.09154	2.5488	3.0344	1.20007	1.3927	2.45043	2.57203	1.09317	2.69068	1.94815	3.58115	2.76825
	1.6354	0.0877366	0.751322	1.35622	1.35211	1.87031	1.61724	3.08259	2.80903	2.02757	2.54583	0.87541	2.14392		2.10473	1.46204	1.20976	1.25967	0.138486	0.507284	0.198563	0.38468	0.31792	0.700312	0.356032	0.165919	0.197263
	1.66962	0.41216	0.115847	0.200938	0.135515	0.374499	0.252353	0.419358	1.96238	1.22481	2.98958	0.56261	0.258189		2.1096	1.86782	2.62603	2.40951	1.7621	1.55258	2.19193	2.00626	1.43522	1.77781	2.41156	1.44593	0.868037
	1.68409	1.01417	0	0	0.0515692	0	1.14205	0.6386	0.599689	0.182733	0.175679	1.93638	0.138839		2.16744	0.452287	0	0.0748405	0.243527	0	0.28694	0.731081	0	0	0.0958623	0.38233	0.198268
	1.71276	1.21627	0.718732	0.558726	0.5483	0.437356	0.355121	0.893091	0.25881	0.391614	0.258291	0.374529	0.564476		2.17662	1.33538	1.44589	1.78745	1.49963	1.80708	1.19201	1.229	1.94724	1.45052	1.37832	1.16062	1.45247
	1.77557	1.18611	1.37872	1.74672	2.24462	1.4832	1.4193	1.73205	1.40845	1.8059	0.9094	1.18812	0.779695		2.17942	2.19293	2.17692	2.10302	1.7719	1.8972	2.06967	1.44282	2.09843	1.91059	1.96984	1.90528	1.77285
	1.78138	2.85925	1.80417	3.05877	2.90353	3.61338	4.89201	3.01506	4.19816	3.55195	2.62929	2.05729	3.00925		2.20527	2.24231	1.53765	2.4967	1.57957	1.07275	1.07391	0.970664	2.30349	0.47356	0.217507	0.100212	0.317599
	1.81277	2.37375	1.61375	0.67662	1.19337	1.03018	2.11692	2.08697	0.0839606	0.317628	0.0709147	0.243882	0.314111		2.25613	2.00121	0.216224	0.790506	0.884133	2.99471	1.36309	1.43139	0.715452	0.308024	0.62179	0.546314	1.22439
	1.91332	0.956817	1.49783	0.963491	1.22496	0.41342	0.780084	1.19763	1.15053	1.79441	1.25309	1.62025	0.838883		2.33409	1.33215	0.104866	0.0693245	0.162889	0.497554	0	0	0.990579	0	0	0	0
	1.9382	1.26579	2.1725	1.50937	1.18494	1.44133	1.1827	1.00105	0.937966	0.601089	0.603454	0.981904	0.67647		2.39089	1.32059	1.37598	1.22542	0.865486	0.625847	0.417607	1.38205	1.13343	2.04445	1.52394	1.19125	0.345404
	1.97895	0.326435	1.50446	2.88299	2.12799	1.61425	0.498889	0.644174	0.786298	1.60948	1.90458	0.982709	1.96859		2.42313	1.38943	1.44431	1.32214	1.8416	1.33454	0.940005	2.04774	1.61897	3.46428	2.50382	1.2691	0.81486
	2.07952	1.25115	1.02	1.54871	1.24666	1.2315	1.26835	0.717663	1.47515	0.814205	0.945162	0.342738	0.481715		2.44516	2.67595	2.21416	2.02122	3.13786	2.36356	2.72802	2.94208	2.78798	2.18634	2.44634	2.59596	3.19617
	2.15403	2.95768	1.56079	1.8203	2.57036	1.05196	1.51182	0.884122	1.85478	0.622425	0.661353	1.6207	1.9377		2.48706	2.04198	2.36841	2.08649	2.24877	0.667572	2.96047	1.53622	1.28717	0.919959	0.66721	2.48822	2.17928
	2.17091	2.65579	2.31148	1.63983	2.03105	2.35523	2.49328	2.33114	2.17104	2.53458	2.1964	2.7036	2.58203		2.49873	3.39219	3.59167	2.78104	2.95251	1.03064	2.55098	1.3889	1.29587	0.190541	1.4394	0.979917	0.380405
	2.22223	4.11485	3.69654	2.1458	3.20078	4.15225	3.97804	1.33748	2.22936	1.9357	1.8034	1.52928	1.81044		2.54953	2.56604	1.62637	2.37856	2.79598	1.73038	3.7677	1.115	1.9777	1.27597	1.84521	3.01037	2.92113
	2.32407	2.87702	2.42155	3.43495	2.54028	3.38974	0.246058	1.43919	1.42932	2.27481	2.10789	1.97022	2.15272		2.56218	3.32569	2.55248	2.43573	3.43631	2.22404	2.16243	3.18254	2.32953	2.81426	1.20201	1.03191	0.931796
	2.36815	2.60681	2.46303	2.00989	1.98112	2.64904	2.27911	2.50649	3.04225	2.77214	2.32603	2.42389	2.34318		2.58828	1.51626	1.55134	2.45106	1.54877	2.82784	3.25148	2.53176	2.97323	1.96565	1.77998	0.790182	1.52805
	2.37993	1.23274	2.19085	2.68368	2.82166	2.88949	2.84151	2.70441	3.99489	2.15684	1.82304	1.18343	1.06403		2.60304	2.82543	3.39008	2.24222	1.61889	2.38242	2.44056	2.52651	3.44548	3.18363	2.23756	3.42514	2.09858
	2.46583	1.2606	3.362	3.15021	3.82251	3.85735	3.8926	4.37624	4.05346	2.25743	2.75089	1.3381	3.76218		2.60938	2.21734	2.10668	3.52205	2.41667	2.90828	2.81224	2.60669	2.6088	2.25775	1.96498	3.13956	1.89339
	2.55442	3.7452	1.98122	3.25012	3.63265	3.01528	3.47944	4.01626	5.31064	4.65053	5.77582	5.19145	5.06145		2.62763	4.15145	4.64168	3.01135	4.85114	4.30322	3.44541	2.876	1.65749	2.32983	2.30614	1.98667	1.6518
	2.57299	2.46737	2.1454	2.74104	1.81815	1.87034	2.04033	2.17469	2.81354	2.22681	2.53269	2.11573	1.65085		2.67283	1.45636	2.09316	2.62073	1.80309	2.53393	1.68674	1.57467	1.86093	1.30842	1.80698	0.889176	1.27414
	2.61601	1.66336	2.14291	2.12567	2.09726	2.35908	2.17491	2.83277	2.61964	1.91543	1.68001	2.02252	1.84161		2.76895	2.66647	3.51934	3.25497	2.98174	3.83931	3.29769	3.21103	3.47885	2.53502	2.22368	2.24726	1.62083
	2.63601	3.80235	5.92198	4.04774	4.95907	7.53112	4.93332	6.43882	8.59243	4.84072	4.83168	7.88809	4.0302		2.77378	2.34381	2.47832	2.20801	2.49335	1.8459	2.61721	2.364	2.54653	2.69123	2.5253	2.69914	2.5838
	2.64616	1.19525	0.979161	3.01496	2.74037	1.44845	2.88777	1.76043	0.386433	1.00755	2.33496	1.46577	2.31328		2.91889	1.98423	2.02377	1.81044	0.424936	0.947466	1.08835	0.537507	0.382264	0.250495	1.91513	1.57176	2.9877
	2.69399	0.623074	2.29207	2.78046	2.4144	0.376168	0.901503	1.5128	3.30406	2.45086	1.52846	3.03798	0.947581		2.9249	2.06323	1.01482	1.22499	1.35325	0.47852	1.14395	1.3121	1.36437	1.29859	1.3826	1.77807	1.75384
	2.69526	2.4138	2.39316	2.44188	2.18378	2.34799	2.65548	2.88824	3.21085	2.45002	3.01913	2.09281	1.63181		2.96591	5.36963	1.76133	3.28294	2.05556	2.08147	3.6471	4.80296	1.8727	3.65565	2.53719	6.54962	4.37168
	2.7795	2.08803	2.95887	2.88468	0.933024	2.13851	1.70906	0.561232	1.06215	0.338626	1.0177	1.3867	0.113137		2.99873	2.46041	1.50355	0.417125	1.08421	3.08672	1.65404	1.17699	1.14861	0.751842	-0.15764	0.667936	1.84571
	2.88885	2.74502	2.82432	2.12596	2.45741	2.16764	3.05607	2.86909	2.1364	2.52866	1.86914	2.18254	2.92221		3.0403	2.40353	3.32446	4.86941	4.59441	3.9934	3.63776	3.31642	3.96835	3.69803	2.76974	0	2.20703
	2.93372	2.28004	1.60233	2.15561	2.73171	2.4551	2.02844	2.12346	3.10369	3.20944	2.48216	2.42608	2.91197		3.12205	4.78645	3.79203	2.30958	3.08041	4.51699	2.54354	3.31305	2.14555	4.4379	3.93183	3.34939	2.63858
	2.96014	3.13772	3.38167	3.57723	4.11408	5.72941	4.37824	4.25673	4.06311	4.61743	4.36827	3.40903	3.16655		3.19511	3.1469	3.4127	3.61487	3.68393	3.52363	5.00697	4.30228	3.27471	4.34316	2.99978	4.80501	3.96566
	2.9747	4.3738	2.8996	4.73013	5.17599	4.93176	3.58187	4.09429	5.21805	2.87695	3.60177	5.46147	4.13228		3.33993	4.31845	4.92311	3.88916	3.32186	4.15812	4.12423	2.8209	2.16615	1.5479	1.5064	1.60845	0.716623
	2.98952	1.16676	11.4885	0.727647	2.70179	0.588843	0.692081	0.458746	0.102885	0.929453	1.07074	6.13151	4.54131		3.37738	3.55586	4.48656	3.98547	3.95656	4.57731	3.77578	4.28011	4.41879	1.71163	3.46387	3.53661	2.88288
	3.08468	3.51501	2.94039	4.49327	4.48418	5.34579	3.65971	3.66874	4.28816	3.1207	4.58768	4.19257	3.1524		3.41434	3.79805	3.55447	3.63634	3.87741	3.64501	3.52889	3.48442	4.85816	4.89885	4.36886	4.40482	4.12791
	3.13709	4.00173	3.52292	3.75457	2.25853	4.02568	2.29759	2.40546	3.07279	2.77981	3.01921	2.59809	1.56805		3.45054	3.13841	3.13743	3.42472	3.02624	4.57476	3.36532	3.164	5.12633	3.49557	3.28045	3.0282	3.57192
	3.23392	3.59579	2.98727	3.30799	2.54161	2.72018	3.19601	3.36897	3.57992	2.7357	3.07816	2.72017	2.63413		3.47408	3.78741	4.02013	2.85953	3.39386	3.575	2.69035	4.52305	0.842878	2.54612	0.946961	2.31259	0.71485
	3.29278	4.62676	3.50014	3.32311	3.23321	3.63622	4.15793	3.16633	3.97786	2.7186	1.71244	3.15316	3.43157		3.48531	3.23638	3.201	2.78024	4.04077	4.62813	4.24587	5.32589	2.72295	5.16904	6.43736	6.22684	5.7262
	3.34977	3.67297	3.89128	3.5352	4.39371	4.18583	3.83543	5.00505	4.56437	5.37536	3.9974	3.59442	4.46989		3.5247	1.31997	0.186253	0.390302	0.547234	0.748844	0.40393	1.16004	0.428962	0.0549241	0.0870251	0.0982057	0.629223
	3.36745	2.93036	2.32915	3.16658	3.22014	3.14104	3.50785	4.01092	4.07114	3.92657	4.24804	4.22992	3.72153		3.57829	2.53112	2.99435	2.82646	3.18241	3.431	3.15176	2.86531	2.14859	1.18775	1.2439	1.0791	1.28037
	3.71285	2.40193	2.87343	3.38012	3.19392	2.82727	3.70024	3.82573	4.41607	3.16336	3.51026	3.44761	3.64616		3.66956	4.5313	4.30044	3.4019	3.33522	2.83432	3.53265	3.98618	1.43775	3.7904	2.35279	3.79345	4.13049
	3.76025	1.54134	-0.493728	0.0962812	-0.507376	-0.559443	0.198449	0.40932	0.542835	1.26685	1.06691	1.24846	1.78612		3.75016	4.15795	3.87922	4.31147	3.81875	2.98541	3.18645	3.41542	4.01011	3.38678	2.30838	2.66977	2.08224
	3.77655	4.57796	2.41353	4.07032	5.91135	6.72128	5.32268	4.87113	6.99961	3.99886	6.26501	6.87817	9.42358		3.77622	4.70237	3.30381	3.78281	1.84542	2.81265	3.75114	3.47904	4.75085	4.39371	3.6167	5.2309	4.1828
	3.8725	1.9639	3.22609	2.56018	3.11025	2.15902	2.83747	3.6049	2.06837	2.56685	2.7816	2.67107	1.14619		3.90038	3.27256	4.78317	3.61541	3.82568	4.12055	4.0584	3.43689	5.12328	4.19654	4.57901	3.6507	4.0306
	3.91869	3.52195	4.16568	4.08097	3.68583	2.99527	3.24681	3.14635	3.17136	4.08706	3.66906	1.49046	3.28973		3.90054	1.21657	1.38526	0.967501	2.45274	0.85059	1.57161	1.61095	0.582733	0.999247	2.06625	2.44713	2.41757
	4.07978	4.24012	6.40052	4.85274	4.6706	4.16697	3.95304	4.47708	4.37763	4.46236	4.77541	2.94542	3.22255		3.9138	4.30425	4.1585	4.70186	4.09285	3.55459	3.34001	3.85167	3.96502	3.62029	3.36386	2.59149	2.28838
	4.12393	5.43892	4.53416	4.79389	5.23383	4.50953	5.98659	7.13127	8.05085	5.78531	6.64185	5.95065	5.69146		3.95556	4.4241	4.73249	4.08455	4.08046	3.39263	4.37949	3.45134	4.68714	3.76491	4.10398	4.26509	4.44799
	4.22097	6.7527	2.16578	2.31241	3.06964	4.17983	3.80394	4.3213	4.71924	3.19419	3.75127	3.91241	2.13921		4.00171	5.03013	3.89041	3.88305	3.87966	3.39811	3.65752	4.25269	4.28759	3.05245	2.8455	3.21668	4.81925
	4.22243	5.24343	4.56204	4.51217	2.52822	3.28809	4.28108	4.45832	5.02047	4.56563	3.50442	4.42934	4.29313		4.18303	3.81951	3.96229	6.11231	3.55117	2.45858	2.12901	2.28206	4.60189	4.94142	4.90819	4.95117	2.5818
	4.2927	4.74064	5.60112	4.5155	3.89049	3.7031	3.47089	4.03778	2.29383	1.44507	1.37883	1.87089	1.98618		4.3654	3.82238	3.07782	4.18829	2.86961	2.74643	3.68159	3.51865	2.05875	3.29335	3.51675	4.64591	3.52051
	4.42624	2.04793	3.31768	2.83235	2.82498	3.34119	1.51591	2.21911	3.27534	4.16366	2.36692	3.45169	1.72479		4.63787	3.48653	4.55953	4.96919	4.84777	7.44769	5.82482	6.57305	8.12867	5.39478	4.03056	7.27659	4.05102
	4.61772	4.55595	3.03903	4.34802	3.84363	3.47752	3.95547	4.5952	4.73567	4.14677	4.51456	5.95349	3.83508		4.68617	5.32812	4.05223	4.04273	5.72436	5.74613	4.61033	3.11163	2.73241	2.52478	3.52837	4.58768	3.45544
	4.62605	3.62811	3.19015	3.49511	5.63755	4.73936	4.85925	3.27289	1.88255	2.90708	1.88761	1.89308	1.37924		5.102	6.32213	5.71683	4.92292	5.37139	4.50912	5.09625	5.27538	4.39999	5.03853	6.73016	4.75056	4.68206
	4.84078	6.56584	7.90512	8.33723	5.22876	7.35295	7.04852	7.51677	8.70318	5.32786	6.31455	5.64496	3.58793		5.4522	4.85864	5.14226	7.6313	4.39096	5.63627	5.95762	5.3942	3.89391	5.38064	5.54403	6.6559	4.70494
	5.15616	5.31703	4.95215	5.03534	2.12298	1.86233	2.07382	1.86911	2.79086	0.583417	1.04452	0.826975	0.626001		5.48161	2.73725	2.79939	2.54666	2.60432	3.9502	1.3931	1.67189	4.37265	3.22098	1.99573	4.32195	2.40311
	5.31366	5.42391	4.90485	8.44133	5.84261	4.83707	5.54145	6.18219	8.38025	4.72948	6.34856	4.77945	3.01851		5.86324	4.71728	4.55113	5.33185	4.79128	4.31428	3.66412	3.83939	4.26523	2.21463	3.55202	3.44477	0.770727
	5.53314	0	1.95555	3.57888	3.88832	0.370503	0.0663364	1.53772	0.0462363	2.01689	1.33536	3.03944	2.40146		6.53156	8.37959	7.89833	2.98063	5.29287	8.50766	7.54052	7.04272	6.59191	4.74708	8.9064	4.15924	7.91926
	5.68876	6.55789	8.03446	5.3199	5.18351	4.14919	4.30206	5.00446	5.0955	3.74621	4.19098	2.05778	1.59243		6.82885	6.81027	6.77872	6.89839	6.00237	6.38242	7.67422	6.16222	8.03971	8.07338	8.05876	6.0295	8.78376
	6.74702	3.61624	5.49403	6.81375	4.33624	3.44991	4.07541	2.72586	1.73749	3.46979	5.37652	3.06608	3.0131		7.19522	7.64412	6.0465	7.97947	10.6149	8.63603	9.6523	6.14264	3.93816	5.99775	6.99748	8.41627	6.71311
	7.54386	6.35588	6.67868	5.20535	5.85076	4.78645	2.40295	5.24912	2.46969	1.47898	3.38293	5.96773	3.3185		8.08437	5.66547	4.23618	5.62862	3.49383	3.90979	6.3146	5.75125	3.42624	5.87764	5.78919	7.73512	5.6585
	7.81566	4.28439	5.1924	4.90792	9.46338	9.62282	10.5796	12.1542	11.9216	8.89349	10.0701	12.5356	10.332		9.1195	7.76185	7.60992	8.27472	5.42953	6.14841	7.04258	6.01217	6.54332	3.34637	6.82001	5.67859	5.90349

## Sheet: Fig 2g
All data in this figure is aquired from male mice.
Spatial correlation to day 1													Spatial correlation d24 to d1 (cells)
data
recording day	2	3	4	5	6	7	8	10	15	16	23	24
	0.573616	0.626475	0.602376	0.578036	0.512365	0.503063	0.500392	0.474578	0.444387	0.421356	0.376779	0.385131	0.919372
	0.769262	0.791275	0.725767	0.755381	0.710411	0.742903	0.701686	0.755633	0.70247	0.592702	0.619853	0.589219	0.700839
	0.513509	0.538955	0.581529	0.535675	0.456208	0.625	0.512906	0.444605	0.463469	0.476574	0.559894	0.470413	0.303876
	0.582305	0.639712	0.559354	0.543494	0.559848	0.534631	0.481992	0.478753	0.542207	0.510565	0.401135	0.420445	0.142165
	0.584819	0.609706	0.642355	0.621753	0.632972	0.635188	0.599754	0.49735	0.586376	0.533971	0.494885	0.529105	0.821427
	0.699369	0.593415	0.663088	0.625565	0.569198	0.587592	0.595271	0.510336	0.476246	0.531716	0.529401	0.468937	-0.0470895
	0.699126	0.61647	0.661629	0.612544	0.604165	0.619372	0.604886	0.624435	0.562041	0.554236	0.499779	0.573707	0.332095
	0.562612	0.587903	0.546068	0.525121	0.494103	0.465543	0.487445	0.416385	0.440636	0.435674	0.38247	0.434903	-0.0400987
													0.225848
shuffled													0.789746
recording day	2	3	4	5	6	7	8	10	15	16	23	24	0.672452
	0.0338275	0.0348226	0.0369575	0.0398523	0.0337203	0.0307515	0.0216559	0.0270337	0.0180741	0.0206509	0.0297249	0.0290003	0.100924
	0.0685701	0.064768	0.0664376	0.0791502	0.0515778	0.0786351	0.067997	0.061542	0.0785985	0.0648492	0.079935	0.0747081	0.588205
	0.0597099	0.257323	0.274953	0.257181	0.156127	0.284955	0.258603	0.151703	0.224896	0.258409	0.267398	0.221364	0.683542
	0.0376758	0.0313527	0.0207584	0.0360644	0.0528135	0.0304357	0.0133438	-0.000400968	0.0138939	0.0233772	0.0146948	0.0121277	0.139829
	0.024961	0.025957	0.0309722	0.0291506	0.0327453	0.041841	0.0349755	0.010964	0.0249813	0.0176345	0.0170237	0.0174888	0.409298
	0.00939612	0.00646845	0.00761165	0.000710009	0.00376689	0.00878318	0.0143718	0.0127924	0.00564332	0.0068762	0.00878899	0.0119904	0.333103
	0.00699508	0.00574999	-0.000142838	0.00699859	0.00292165	-0.00245	0.00325649	0.0012846	0.00314263	0.00386109	0.0013301	0.00360192	0.103374
	0.0068126	0.0057844	0.00530713	0.0101696	0.00546736	0.00531286	0.0039725	0.00418438	0.00132774	0.00319478	0.00416961	0.0109768	0.553304
													0.734924
													0.903981
													0.00715295
													-0.357434
													0.858652
													0.661059
													0.357404
													0.543933
													0.701712
													0.811067
													0.75591
													0.564223
													0.601456
													-0.0226266
													-0.174037
													0.297379
													0.140165
													-0.0438563
													0.590328
													0.433625
													0.195348
													0.324857
													0.788899
													0.170234
													0.777563
													0.349948
													0.408816
													-0.199295
													0.052347
													0.692405
													0.567917
													0.316219
													0.149735
													0.324919
													0.44774
													-0.384528
													0.567624
													0.0513755
													0.966285
													0.364678
													0.707413
													0.400524
													0.153087
													0.571643
													0.613983
													0.618251
													0.233418
													0.687489
													0.0515407
													-0.486202
													0.227833
													-0.0954019
													-0.102987
													0.84562
													0.652675
													0.433646
													0.305512
													0.151744
													0.26556
													0.0599476
													0.00288315
													0.320575
													0.537651
													0.359662
													0.687045
													0.557832
													0.6028
													0.157198
													0.837598
													0.391593
													0.663226
													0.692659
													0.561417
													0.637064
													0.667767
													-0.567185
													0.537166
													0.429366
													0.98506
													0.711675
													0.355807
													0.7892
													0.891731
													0.649267
													0.499052
													0.10284
													0.5368
													0.706713
													0.435502
													0.47353
													0.265371
													0.806658
													0.535468
													0.842683
													0.856643
													0.564293
													0.119564
													0.341297
													0.214923
													0.725758
													0.671911
													0.435229
													-0.129622
													0.328131
													-0.120669
													0.85758
													0.483817
													0.926644
													0.808172
													-0.0214369
													0.506368
													0.696898
													0.0509264
													0.487541
													0.483016
													0.136546
													0.0427266
													0.924223
													0.305866
													0.308174
													0.386846
													0.829409
													0.458248
													0.679184
													0.754373
													-0.0424236
													0.305196
													0.717523
													0.9281
													0.658909
													0.862866
													0.343884
													-0.210617
													0.757504
													0.739535
													0.789853
													0.422342
													0.49393
													0.531095
													0.812891
													0.91931
													0.314956
													0.626774
													0.946966
													0.110153
													0.363614
													-0.0864763
													0.333087
													0.243907
													0.636376
													0.867129
													0.341034
													0.269292
													0.784882
													0.975276
													0.975227
													0.65359
													0.808348
													0.184954
													0.601423
													0.632373
													0.420005
													0.90604
													0.528568
													0.879988
													0.403442
													0.244826
													0.370972
													0.0554484
													0.209817
													0.405896
													0.386786
													0.387834
													0.835479
													0.431984
													0.779813
													0.267296
													0.575805
													0.471634
													0.910054
													0.384698
													0.671441
													0.197133
													0.392385
													-0.0628005
													0.742178
													0.441289
													0.391009
													0.418598
													0.799664
													0.246575
													0.682628
													0.328365
													0.290441
													0.893868
													0.228026
													0.617277
													0.810324
													0.311541
													0.669237
													0.538377
													0.646731
													0.627036
													0.542256
													0.144422
													0.888216
													0.584072
													0.283202
													0.141612
													-0.142963
													0.199196
													0.795726
													0.717528
													0.0909223
													0.494104
													-0.105685
													0.025373
													-0.0318518
													0.378598
													-0.0828885
													0.451555
													0.519807
													0.439622
													0.825154
													0.0253334
													0.924297
													0.90448
													0.615815
													0.884292
													0.675866
													0.784753
													0.521903
													0.922698
													0.680492
													0.143046
													0.540103
													0.86237
													0.760647
													0.422828
													-0.045323
													0.885403
													-0.265676
													0.905452
													0.937366
													0.654977
													0.506165
													0.0738088
													-0.0356248
													0.458157
													0.177863
													0.556911
													0.302023
													0.847388
													0.0255343
													-0.646611
													0.858452
													0.528864
													-0.269432
													0.691926
													0.571931
													0.45866
													0.915497
													0.632569
													0.718627
													-0.00033068
													0.407624
													0.105253
													0.379728
													0.445171
													0.343158
													0.406781
													0.781325
													0.756591
													0.0735742
													0.386747
													-0.071159
													0.558721
													0.431774
													0.656972
													0.0347597
													0.724784
													0.688531
													0.129698
													0.910541
													0.48859
													0.720844
													0.795913
													0.85103
													0.218282
													0.392614
													0.423082
													0.936518
													0.683293
													0.229758
													-0.0150886
													0.112824
													0.674014
													0.13338
													0.86923
													0.915013
													0.607842
													0.559848
													0.648451
													0.415072
													0.262382
													0.645577
													0.927433
													0.910152
													0.479033
													0.856422
													0.500343
													0.523688
													0.0332248
													0.623433
													0.909683
													0.819302
													0.165739
													0.531551
													0.422698
													0.40357
													0.58966
													0.880625
													0.389227
													0.367061
													0.505576
													0.466161
													0.525358
													0.853615
													0.394757
													0.667475
													-0.0681114
													0.546621
													0.427086
													0.615838
													0.952157
													0.835112
													0.141044
													0.10942
													0.230275
													0.362114
													0.651708
													0.579172
													0.428043
													0.770833
													0.819391
													0.782712
													0.418125
													0.364378
													0.834807
													0.261611
													0.654572
													0.477326
													0.194293
													0.810581
													0.929072
													0.379835
													0.545409
													0.941005
													0.94771
													0.242724
													0.55749
													0.974446
													0.45755
													0.727992
													0.37156
													0.542741
													0.240244
													0.809998
													0.424779
													0.87348
													0.834278
													0.266258
													0.639737
													0.673289
													0.465142
													0.640315
													0.917131
													0.733856
													0.842619
													0.133668
													0.73782
													0.678677
													0.548049
													0.94173
													0.403006
													0.219204
													-0.0680276
													0.251681
													0.337424
													0.31156
													0.0544323
													-0.494478
													0.423402
													-0.131168
													-0.27767
													0.515388
													0.377426
													0.271074
													0.216698
													0.637858
													0.920885
													0.54821
													0.866347
													0.165304
													0.308773
													0.48013
													0.43508
													0.62538
													0.934863
													0.944221
													0.277661
													0.800605
													0.258611
													0.439218
													-0.5201
													0.790283
													0.158262
													0.362404
													0.0867452
													0.477316
													0.23592
													0.600605
													0.863537
													0.17177
													0.899502
													0.724291
													0.636166
													0.447538
													0.415598
													0.6673
													0.453009
													0.416639
													0.154551
													0.895507
													0.45283
													-0.268174
													0.263007
													0.418303
													0.489793
													0.704404
													-0.146537
													0.352508
													0.382438
													0.921822
													0.722191
													-0.102677
													-0.0699428
													0.677825
													0.195665
													0.555396
													0.257254
													0.610816
													0.656835
													0.770583
													0.313295
													0.723304
													-0.122851
													0.654057
													0.724107
													0.691301
													0.403811
													0.55017
													0.539776
													0.262075
													0.405609
													0.459084
													0.378874
													0.482412
													0.467439
													0.575531
													0.503664
													0.878822
													0.447871
													0.590014
													0.893005
													0.172654
													0.676868
													0.585043
													0.71388
													0.657887
													0.0199885
													0.748765
													0.824701

## Sheet: Fig 2h
All data in this figure is aquired from male mice.
Position decoding (spatial error)
data
recording day	2	3	4	5	6	7	8	10	15	16	23	24
	5.19022	6.59699	6.74743	7.22418	7.96292	9.65164	7.18183	5.86865	8.33361	8.90886	9.6307	10.642
	5.70763	5.88652	5.77864	6.41884	5.79522	7.37671	6.40922	5.90004	6.53821	7.23494	8.44585	8.09092
	12.0982	12.9398	12.3889	12.5831	13.1639	13.4771	13.1606	13.1653	13.3916	12.9043	13.2777	14.6948
	10.9121	9.53201	11.6886	11.1767	10.6392	10.8828	9.7919	10.3617	10.5526	12.3902	12.2167	12.8186
	5.09732	5.38225	4.89407	4.48437	4.11206	4.94473	3.91259	6.71807	5.58566	5.49722	4.91482	7.76742
	4.60704	6.33667	3.8408	5.765	5.74118	4.85194	6.05897	5.47621	5.85079	5.57641	7.35751	7.56447
	4.53998	5.35451	4.8349	5.32598	6.21895	5.67549	7.95393	5.28149	5.81637	7.34627	7.78508	6.78102
	6.37605	6.4324	7.78859	7.95723	9.0436	9.05913	9.7925	10.0695	9.91815	10.4312	12.3996	12.2515
shuffled
recording day	2	3	4	5	6	7	8	10	15	16	23	24
	16.0315	19.8168	20.1379	20.0399	20.2539	19.9641	19.9692	19.8462	15.7248	17.7598	17.9125	18.7104
	18.697	19.916	20.8697	19.7822	19.9106	19.4755	20.6538	20.8703	19.6758	19.222	19.637	19.1935
	15.9935	17.7628	17.0667	16.9942	17.6626	17.9727	20.3085	19.3169	21.2932	19.7658	18.9775	18.2458
	18.1095	19.1013	20.6873	21.0392	21.1404	20.785	19.3106	19.0935	18.8992	20.1472	20.455	20.362
	20.7259	19.7644	17.1298	18.8577	18.6823	19.3691	18.5549	17.6152	18.9666	17.8586	17.797	17.3898
	21.7556	20.0286	22.0989	18.9698	20.0876	21.7181	22.4288	20.3478	21.8634	20.8325	23.2025	20.664
	21.945	21.5149	22.4739	20.7642	21.7433	21.6537	22.2879	22.1648	23.1154	21.8902	23.0157	22.6301
	22.1253	21.5414	22.3478	22.0708	23.2229	22.6481	22.7831	22.0074	21.0934	20.7716	23.3708	21.6356

## Sheet: Fig 3a
All data in this figure is aquired from male mice.
GLM model (% variance explained)				GLM model scrambled (% decrease in expl. var.)
full	position	speed	goal	position	speed	goal
14.1386	12.681	3.50418	0.950486	10.5261	1.30308	0.456804
14.5994	12.0186	5.3408	1.21411	9.09849	2.37944	0.556454
13.0304	11.6109	4.45025	1.11871	7.91827	1.00749	0.398689
14.1126	12.2182	4.76839	0.501121	9.31668	1.81061	0.240523
19.6516	18.3902	5.60529	0.676663	13.9345	1.20457	0.320103
7.91325	6.85146	2.14558	0.843856	5.27767	0.580737	0.599805
11.6395	10.5168	2.26207	1.20952	8.81827	0.811504	0.690255
10.8604	9.72708	2.88855	0.810647	7.87828	1.03577	0.289977

## Sheet: Fig 3b
All data in this figure is aquired from male mice.
Cells modulated			# variables
position	speed	goal	0	1	2	3
75.4266	40.9556	23.8908	13.6519	40.6143	37.5427	8.19113
68.6131	56.2044	20.438	13.1387	40.146	35.0365	11.6788
54.1485	20.9607	19.6507	36.6812	35.8079	23.5808	3.93013
77.6744	58.6047	24.6512	14.8837	26.0465	42.3256	16.7442
82.1429	64.2857	35.7143	7.14286	25	46.4286	21.4286
53.3333	36.6667	40	20	36.6667	36.6667	6.66667
63.6364	27.2727	29.5455	25	34.0909	36.3636	4.54545
65.4135	27.8195	15.7895	25.5639	44.3609	25.5639	4.51128

[truncated: 49 more sheets: Fig 3c, Fig 4a, Fig 4c, Fig 4d, Fig 4e, Fig 5c, Fig 5d, Fig 5g, Fig 5h, Fig 6a, Fig 6c, Fig 6d, Fig 6e, Fig S2b, Fig S2c, Fig S2d, Fig S2f, Fig S2g, Fig S4a, Fig S4b …]
